# Supplementary material for: Genome-wide mapping of histone H3 lysine 4 trimethylation in Eucalyptus grandis developing xylem
Source: BMC Plant Biol. 2015 May 10;15:117. doi: 10.1186/s12870-015-0499-0 (PMC4425858; doi:10.1186/s12870-015-0499-0)
Supplement: Additional file 4: — Genomic locations and fragment coverage of significant H3K4me3 peaks. [file 12870_2015_499_MOESM4_ESM.xls]

## Sheet: Additional file 3
Chromosome	Start position	End position	Peak name	Length	Pileup
scaffold_1	55667	56380	H3K4me3_peak_7	714	94
scaffold_1	143895	144522	H3K4me3_peak_13	628	57
scaffold_1	151993	152650	H3K4me3_peak_17	658	116
scaffold_1	154723	155291	H3K4me3_peak_18	569	176
scaffold_1	164230	164885	H3K4me3_peak_21	656	87
scaffold_1	166415	167380	H3K4me3_peak_22	966	140
scaffold_1	198382	198722	H3K4me3_peak_29	341	105
scaffold_1	326857	327499	H3K4me3_peak_43	643	165
scaffold_1	330239	330782	H3K4me3_peak_45	544	159
scaffold_1	346251	347474	H3K4me3_peak_46	1224	151
scaffold_1	352697	353150	H3K4me3_peak_49	454	219
scaffold_1	361491	362551	H3K4me3_peak_53	1061	227
scaffold_1	370830	371485	H3K4me3_peak_56	656	127
scaffold_1	386011	386445	H3K4me3_peak_58	435	48
scaffold_1	458996	459945	H3K4me3_peak_62	950	56
scaffold_1	719004	719319	H3K4me3_peak_66	316	96
scaffold_1	727305	728119	H3K4me3_peak_67	815	175
scaffold_1	748427	749233	H3K4me3_peak_68	807	86
scaffold_1	811342	812348	H3K4me3_peak_75	1007	131
scaffold_1	843341	844531	H3K4me3_peak_78	1191	116
scaffold_1	1048926	1050138	H3K4me3_peak_90	1213	186
scaffold_1	1059114	1059514	H3K4me3_peak_94	401	117
scaffold_1	1086970	1087835	H3K4me3_peak_95	866	84
scaffold_1	1114149	1114831	H3K4me3_peak_98	683	123
scaffold_1	1142432	1142764	H3K4me3_peak_104	333	114
scaffold_1	1178042	1178986	H3K4me3_peak_109	945	62
scaffold_1	1183514	1184869	H3K4me3_peak_112	1356	107
scaffold_1	1270299	1271312	H3K4me3_peak_119	1014	115
scaffold_1	1277839	1278727	H3K4me3_peak_124	889	66
scaffold_1	1295838	1297303	H3K4me3_peak_125	1466	81
scaffold_1	1330360	1331775	H3K4me3_peak_128	1416	161
scaffold_1	1331875	1332158	H3K4me3_peak_129	284	88
scaffold_1	1337343	1338156	H3K4me3_peak_131	814	163
scaffold_1	1369053	1369914	H3K4me3_peak_134	862	87
scaffold_1	1379790	1380158	H3K4me3_peak_138	369	89
scaffold_1	1387693	1388446	H3K4me3_peak_140	754	63
scaffold_1	1398841	1400282	H3K4me3_peak_142	1442	62
scaffold_1	1402237	1402806	H3K4me3_peak_143	570	71
scaffold_1	1409213	1409796	H3K4me3_peak_144	584	222
scaffold_1	1422749	1423359	H3K4me3_peak_145	611	68
scaffold_1	1535273	1535796	H3K4me3_peak_156	524	90
scaffold_1	2206696	2207607	H3K4me3_peak_178	912	177
scaffold_1	2214017	2214922	H3K4me3_peak_183	906	149
scaffold_1	2239604	2241197	H3K4me3_peak_189	1594	126
scaffold_1	2253034	2253826	H3K4me3_peak_193	793	93
scaffold_1	2287501	2288796	H3K4me3_peak_202	1296	122
scaffold_1	2475203	2475608	H3K4me3_peak_205	406	57
scaffold_1	2504086	2506280	H3K4me3_peak_208	2195	151
scaffold_1	2526102	2526519	H3K4me3_peak_213	418	79
scaffold_1	2529588	2530306	H3K4me3_peak_216	719	95
scaffold_1	2666689	2667075	H3K4me3_peak_220	387	49
scaffold_1	2925124	2926005	H3K4me3_peak_221	882	139
scaffold_1	2934943	2935566	H3K4me3_peak_223	624	91
scaffold_1	2935829	2936734	H3K4me3_peak_224	906	105
scaffold_1	2952620	2953086	H3K4me3_peak_227	467	115
scaffold_1	2993418	2995101	H3K4me3_peak_229	1684	107
scaffold_1	3138250	3139791	H3K4me3_peak_234	1542	77
scaffold_1	3144013	3145133	H3K4me3_peak_236	1121	100
scaffold_1	3151678	3152880	H3K4me3_peak_240	1203	113
scaffold_1	3153883	3154445	H3K4me3_peak_242	563	81
scaffold_1	3159802	3160806	H3K4me3_peak_244	1005	125
scaffold_1	3172748	3173678	H3K4me3_peak_246	931	100
scaffold_1	3177223	3177537	H3K4me3_peak_248	315	77
scaffold_1	3235890	3237270	H3K4me3_peak_252	1381	104
scaffold_1	3244849	3245484	H3K4me3_peak_253	636	104
scaffold_1	3395134	3395799	H3K4me3_peak_260	666	136
scaffold_1	3404226	3405010	H3K4me3_peak_261	785	102
scaffold_1	3415392	3416493	H3K4me3_peak_263	1102	58
scaffold_1	3420224	3420652	H3K4me3_peak_264	429	45
scaffold_1	3451807	3452461	H3K4me3_peak_268	655	113
scaffold_1	3485550	3486087	H3K4me3_peak_272	538	80
scaffold_1	3662286	3663281	H3K4me3_peak_278	996	70
scaffold_1	3674073	3674436	H3K4me3_peak_279	364	76
scaffold_1	3960054	3960899	H3K4me3_peak_290	846	78
scaffold_1	4222106	4222633	H3K4me3_peak_293	528	61
scaffold_1	4561056	4562077	H3K4me3_peak_297	1022	112
scaffold_1	4880274	4881031	H3K4me3_peak_306	758	159
scaffold_1	4890240	4890746	H3K4me3_peak_308	507	73
scaffold_1	4906677	4907449	H3K4me3_peak_310	773	133
scaffold_1	4924600	4925735	H3K4me3_peak_314	1136	96
scaffold_1	4967745	4969121	H3K4me3_peak_317	1377	185
scaffold_1	4975220	4976247	H3K4me3_peak_318	1028	94
scaffold_1	5014836	5015240	H3K4me3_peak_320	405	85
scaffold_1	5076446	5076875	H3K4me3_peak_322	430	140
scaffold_1	5104812	5105993	H3K4me3_peak_324	1182	92
scaffold_1	5118365	5118846	H3K4me3_peak_326	482	47
scaffold_1	5233779	5235425	H3K4me3_peak_328	1647	109
scaffold_1	5245247	5246295	H3K4me3_peak_332	1049	147
scaffold_1	5256160	5257173	H3K4me3_peak_333	1014	87
scaffold_1	5263950	5265352	H3K4me3_peak_336	1403	145
scaffold_1	5266756	5267303	H3K4me3_peak_337	548	141
scaffold_1	5274914	5275434	H3K4me3_peak_339	521	55
scaffold_1	5296116	5296492	H3K4me3_peak_344	377	112
scaffold_1	5299610	5300826	H3K4me3_peak_345	1217	71
scaffold_1	5309474	5310227	H3K4me3_peak_346	754	88
scaffold_1	5312527	5312924	H3K4me3_peak_347	398	130
scaffold_1	5313020	5313932	H3K4me3_peak_348	913	367
scaffold_1	5319593	5319919	H3K4me3_peak_349	327	47
scaffold_1	5322746	5323147	H3K4me3_peak_351	402	53
scaffold_1	5376133	5377313	H3K4me3_peak_361	1181	126
scaffold_1	5391413	5392075	H3K4me3_peak_365	663	104
scaffold_1	5740560	5741315	H3K4me3_peak_375	756	149
scaffold_1	5766504	5768789	H3K4me3_peak_376	2286	83
scaffold_1	5779663	5781067	H3K4me3_peak_377	1405	127
scaffold_1	5826055	5826842	H3K4me3_peak_380	788	71
scaffold_1	5831147	5832063	H3K4me3_peak_382	917	70
scaffold_1	6116117	6116729	H3K4me3_peak_383	613	67
scaffold_1	6141060	6142119	H3K4me3_peak_386	1060	69
scaffold_1	6145565	6146819	H3K4me3_peak_387	1255	94
scaffold_1	6174871	6175275	H3K4me3_peak_388	405	99
scaffold_1	6242892	6243635	H3K4me3_peak_391	744	62
scaffold_1	6350258	6351019	H3K4me3_peak_399	762	96
scaffold_1	6412035	6412771	H3K4me3_peak_400	737	52
scaffold_1	6527356	6527763	H3K4me3_peak_403	408	67
scaffold_1	7357297	7358424	H3K4me3_peak_411	1128	114
scaffold_1	7364924	7365323	H3K4me3_peak_413	400	110
scaffold_1	7571550	7572917	H3K4me3_peak_417	1368	65
scaffold_1	7579380	7579747	H3K4me3_peak_419	368	89
scaffold_1	7580017	7580851	H3K4me3_peak_420	835	130
scaffold_1	7587874	7588166	H3K4me3_peak_423	293	77
scaffold_1	7593434	7594402	H3K4me3_peak_424	969	142
scaffold_1	7648353	7649242	H3K4me3_peak_426	890	187
scaffold_1	7711180	7711470	H3K4me3_peak_429	291	81
scaffold_1	7711632	7712490	H3K4me3_peak_430	859	100
scaffold_1	7724190	7724960	H3K4me3_peak_431	771	243
scaffold_1	7742252	7743348	H3K4me3_peak_433	1097	71
scaffold_1	7755969	7756390	H3K4me3_peak_434	422	138
scaffold_1	7756664	7757714	H3K4me3_peak_435	1051	117
scaffold_1	7767327	7768309	H3K4me3_peak_438	983	128
scaffold_1	7792237	7793205	H3K4me3_peak_442	969	158
scaffold_1	7915705	7916616	H3K4me3_peak_444	912	156
scaffold_1	7930834	7931727	H3K4me3_peak_445	894	186
scaffold_1	7936081	7936919	H3K4me3_peak_448	839	122
scaffold_1	7940834	7941757	H3K4me3_peak_449	924	145
scaffold_1	8006087	8006709	H3K4me3_peak_456	623	67
scaffold_1	8027814	8029141	H3K4me3_peak_457	1328	145
scaffold_1	8044313	8045820	H3K4me3_peak_460	1508	65
scaffold_1	8332027	8333174	H3K4me3_peak_466	1148	57
scaffold_1	8548122	8548924	H3K4me3_peak_470	803	121
scaffold_1	8587436	8588663	H3K4me3_peak_471	1228	96
scaffold_1	8620785	8621500	H3K4me3_peak_477	716	150
scaffold_1	8675374	8675898	H3K4me3_peak_485	525	79
scaffold_1	8861364	8862092	H3K4me3_peak_488	729	132
scaffold_1	8930355	8930938	H3K4me3_peak_491	584	88
scaffold_1	8966689	8967761	H3K4me3_peak_496	1073	99
scaffold_1	8998499	8999268	H3K4me3_peak_503	770	158
scaffold_1	9000818	9001935	H3K4me3_peak_504	1118	186
scaffold_1	9140466	9141317	H3K4me3_peak_513	852	120
scaffold_1	9153740	9154119	H3K4me3_peak_515	380	90
scaffold_1	9261145	9262110	H3K4me3_peak_522	966	101
scaffold_1	9317039	9317725	H3K4me3_peak_526	687	182
scaffold_1	9569050	9569484	H3K4me3_peak_536	435	156
scaffold_1	9645759	9646081	H3K4me3_peak_540	323	81
scaffold_1	9670774	9671624	H3K4me3_peak_542	851	188
scaffold_1	9678776	9679508	H3K4me3_peak_544	733	105
scaffold_1	9773103	9773614	H3K4me3_peak_553	512	89
scaffold_1	9782725	9783563	H3K4me3_peak_555	839	184
scaffold_1	9950440	9951025	H3K4me3_peak_558	586	82
scaffold_1	9961725	9962005	H3K4me3_peak_559	281	64
scaffold_1	9965784	9966776	H3K4me3_peak_560	993	76
scaffold_1	10071297	10072229	H3K4me3_peak_562	933	158
scaffold_1	10169385	10170168	H3K4me3_peak_563	784	105
scaffold_1	10228843	10229364	H3K4me3_peak_565	522	74
scaffold_1	10246888	10248280	H3K4me3_peak_566	1393	71
scaffold_1	10261102	10261808	H3K4me3_peak_568	707	123
scaffold_1	10282920	10283753	H3K4me3_peak_572	834	62
scaffold_1	10291077	10291934	H3K4me3_peak_573	858	87
scaffold_1	10310916	10311688	H3K4me3_peak_577	773	118
scaffold_1	10314992	10316267	H3K4me3_peak_578	1276	87
scaffold_1	10322470	10322869	H3K4me3_peak_581	400	68
scaffold_1	11277401	11277899	H3K4me3_peak_594	499	238
scaffold_1	11280785	11281971	H3K4me3_peak_596	1187	118
scaffold_1	11290809	11292124	H3K4me3_peak_598	1316	306
scaffold_1	11298974	11299758	H3K4me3_peak_601	785	240
scaffold_1	11304767	11305643	H3K4me3_peak_602	877	104
scaffold_1	11433218	11434420	H3K4me3_peak_607	1203	82
scaffold_1	11446257	11446737	H3K4me3_peak_609	481	123
scaffold_1	11550597	11550939	H3K4me3_peak_616	343	84
scaffold_1	11560541	11561281	H3K4me3_peak_621	741	110
scaffold_1	11639345	11640226	H3K4me3_peak_624	882	71
scaffold_1	11674375	11675155	H3K4me3_peak_627	781	97
scaffold_1	11696219	11696847	H3K4me3_peak_629	629	110
scaffold_1	11768335	11769062	H3K4me3_peak_632	728	64
scaffold_1	11781839	11782835	H3K4me3_peak_635	997	87
scaffold_1	11807689	11808661	H3K4me3_peak_637	973	74
scaffold_1	11816976	11819097	H3K4me3_peak_643	2122	151
scaffold_1	11831547	11832107	H3K4me3_peak_647	561	64
scaffold_1	11844129	11845373	H3K4me3_peak_648	1245	85
scaffold_1	12039445	12039888	H3K4me3_peak_654	444	85
scaffold_1	12043236	12044056	H3K4me3_peak_655	821	146
scaffold_1	12049691	12051030	H3K4me3_peak_658	1340	104
scaffold_1	12100649	12101360	H3K4me3_peak_663	712	177
scaffold_1	12253161	12253668	H3K4me3_peak_674	508	54
scaffold_1	12587892	12588267	H3K4me3_peak_682	376	84
scaffold_1	12631321	12631594	H3K4me3_peak_683	274	101
scaffold_1	12817965	12819254	H3K4me3_peak_686	1290	97
scaffold_1	12838587	12839123	H3K4me3_peak_691	537	80
scaffold_1	12861524	12862340	H3K4me3_peak_695	817	158
scaffold_1	12876654	12877752	H3K4me3_peak_702	1099	135
scaffold_1	12882400	12883055	H3K4me3_peak_704	656	177
scaffold_1	12889491	12889998	H3K4me3_peak_706	508	132
scaffold_1	12895549	12896502	H3K4me3_peak_709	954	104
scaffold_1	12900393	12901321	H3K4me3_peak_710	929	214
scaffold_1	12901484	12901873	H3K4me3_peak_711	390	108
scaffold_1	12910084	12910780	H3K4me3_peak_714	697	92
scaffold_1	12914470	12915850	H3K4me3_peak_716	1381	117
scaffold_1	12924886	12926755	H3K4me3_peak_718	1870	97
scaffold_1	13095411	13095772	H3K4me3_peak_722	362	84
scaffold_1	13168807	13169347	H3K4me3_peak_733	541	62
scaffold_1	13316289	13317392	H3K4me3_peak_738	1104	100
scaffold_1	13354418	13354757	H3K4me3_peak_740	340	137
scaffold_1	13390649	13391664	H3K4me3_peak_744	1016	192
scaffold_1	13404659	13405262	H3K4me3_peak_747	604	174
scaffold_1	13480587	13481044	H3K4me3_peak_752	458	77
scaffold_1	13496929	13498772	H3K4me3_peak_754	1844	68
scaffold_1	13523398	13524099	H3K4me3_peak_762	702	145
scaffold_1	13555382	13557191	H3K4me3_peak_768	1810	82
scaffold_1	13573044	13574465	H3K4me3_peak_769	1422	63
scaffold_1	13605813	13607425	H3K4me3_peak_771	1613	70
scaffold_1	13617391	13617709	H3K4me3_peak_772	319	80
scaffold_1	13625120	13626445	H3K4me3_peak_773	1326	71
scaffold_1	13631165	13632995	H3K4me3_peak_776	1831	58
scaffold_1	13643522	13644458	H3K4me3_peak_782	937	59
scaffold_1	13651528	13653266	H3K4me3_peak_783	1739	64
scaffold_1	13663034	13663377	H3K4me3_peak_785	344	102
scaffold_1	13718467	13719092	H3K4me3_peak_794	626	77
scaffold_1	13772809	13773728	H3K4me3_peak_796	920	155
scaffold_1	13812451	13813026	H3K4me3_peak_801	576	133
scaffold_1	13818927	13819401	H3K4me3_peak_803	475	116
scaffold_1	13819659	13820642	H3K4me3_peak_804	984	188
scaffold_1	13832609	13833094	H3K4me3_peak_805	486	108
scaffold_1	13894306	13894846	H3K4me3_peak_807	541	60
scaffold_1	13958712	13959467	H3K4me3_peak_808	756	107
scaffold_1	13997943	13998694	H3K4me3_peak_810	752	89
scaffold_1	14022283	14023217	H3K4me3_peak_812	935	178
scaffold_1	14025027	14026176	H3K4me3_peak_814	1150	77
scaffold_1	14044431	14044765	H3K4me3_peak_819	335	68
scaffold_1	14045096	14046090	H3K4me3_peak_820	995	122
scaffold_1	14053339	14054230	H3K4me3_peak_821	892	70
scaffold_1	14171736	14172911	H3K4me3_peak_826	1176	193
scaffold_1	14173057	14173453	H3K4me3_peak_827	397	64
scaffold_1	14179394	14180171	H3K4me3_peak_829	778	52
scaffold_1	14183949	14184527	H3K4me3_peak_831	579	45
scaffold_1	14186259	14186587	H3K4me3_peak_832	329	46
scaffold_1	14463531	14464134	H3K4me3_peak_838	604	70
scaffold_1	14477032	14478450	H3K4me3_peak_841	1419	95
scaffold_1	14483991	14484641	H3K4me3_peak_845	651	208
scaffold_1	14489922	14490961	H3K4me3_peak_846	1040	141
scaffold_1	14497080	14498145	H3K4me3_peak_848	1066	130
scaffold_1	14514200	14514735	H3K4me3_peak_855	536	114
scaffold_1	14529218	14529816	H3K4me3_peak_857	599	130
scaffold_1	14538222	14539478	H3K4me3_peak_858	1257	99
scaffold_1	15080528	15080961	H3K4me3_peak_862	434	178
scaffold_1	15081088	15082547	H3K4me3_peak_863	1460	115
scaffold_1	15112759	15113799	H3K4me3_peak_868	1041	109
scaffold_1	15129414	15130179	H3K4me3_peak_869	766	141
scaffold_1	15366983	15367950	H3K4me3_peak_871	968	130
scaffold_1	15371087	15371585	H3K4me3_peak_872	499	56
scaffold_1	15402377	15403645	H3K4me3_peak_876	1269	116
scaffold_1	15408425	15408883	H3K4me3_peak_877	459	54
scaffold_1	15409518	15410079	H3K4me3_peak_879	562	85
scaffold_1	15417868	15419131	H3K4me3_peak_880	1264	120
scaffold_1	15441387	15442655	H3K4me3_peak_884	1269	118
scaffold_1	15446787	15448024	H3K4me3_peak_887	1238	73
scaffold_1	15489618	15490712	H3K4me3_peak_896	1095	115
scaffold_1	15507472	15507775	H3K4me3_peak_903	304	99
scaffold_1	15516759	15517637	H3K4me3_peak_905	879	100
scaffold_1	15535644	15536540	H3K4me3_peak_913	897	143
scaffold_1	15540845	15541625	H3K4me3_peak_914	781	138
scaffold_1	15548112	15548805	H3K4me3_peak_915	694	118
scaffold_1	15552957	15553865	H3K4me3_peak_917	909	92
scaffold_1	15565567	15566707	H3K4me3_peak_918	1141	101
scaffold_1	15600200	15601672	H3K4me3_peak_920	1473	84
scaffold_1	15644772	15645075	H3K4me3_peak_922	304	70
scaffold_1	15789836	15790522	H3K4me3_peak_936	687	75
scaffold_1	15799078	15799569	H3K4me3_peak_940	492	125
scaffold_1	15799777	15800116	H3K4me3_peak_941	340	68
scaffold_1	15830020	15831163	H3K4me3_peak_944	1144	90
scaffold_1	15841434	15842965	H3K4me3_peak_945	1532	124
scaffold_1	15843049	15843430	H3K4me3_peak_946	382	76
scaffold_1	15852199	15853529	H3K4me3_peak_948	1331	176
scaffold_1	16027134	16028025	H3K4me3_peak_950	892	156
scaffold_1	16051912	16052564	H3K4me3_peak_951	653	96
scaffold_1	16096293	16096965	H3K4me3_peak_952	673	97
scaffold_1	16243492	16245321	H3K4me3_peak_959	1830	149
scaffold_1	16258033	16258770	H3K4me3_peak_960	738	103
scaffold_1	16264633	16265205	H3K4me3_peak_963	573	121
scaffold_1	16272079	16272847	H3K4me3_peak_966	769	179
scaffold_1	16283216	16283938	H3K4me3_peak_970	723	116
scaffold_1	16288093	16289095	H3K4me3_peak_973	1003	89
scaffold_1	16298060	16299142	H3K4me3_peak_977	1083	63
scaffold_1	16309597	16310358	H3K4me3_peak_978	762	161
scaffold_1	16317533	16318609	H3K4me3_peak_983	1077	65
scaffold_1	16326528	16327659	H3K4me3_peak_985	1132	115
scaffold_1	16362646	16363428	H3K4me3_peak_992	783	89
scaffold_1	16411517	16412141	H3K4me3_peak_999	625	108
scaffold_1	16427767	16428634	H3K4me3_peak_1002	868	80
scaffold_1	16445326	16446590	H3K4me3_peak_1005	1265	114
scaffold_1	16468279	16469785	H3K4me3_peak_1009	1507	150
scaffold_1	16469929	16470548	H3K4me3_peak_1010	620	112
scaffold_1	16515509	16516413	H3K4me3_peak_1017	905	120
scaffold_1	16521999	16522719	H3K4me3_peak_1020	721	56
scaffold_1	16580927	16582034	H3K4me3_peak_1022	1108	146
scaffold_1	16731919	16732728	H3K4me3_peak_1028	810	69
scaffold_1	16738414	16739127	H3K4me3_peak_1034	714	119
scaffold_1	16829650	16830687	H3K4me3_peak_1056	1038	118
scaffold_1	16842298	16842654	H3K4me3_peak_1059	357	90
scaffold_1	16843097	16843761	H3K4me3_peak_1061	665	139
scaffold_1	16853585	16854232	H3K4me3_peak_1062	648	122
scaffold_1	16900469	16901281	H3K4me3_peak_1065	813	78
scaffold_1	16943937	16945030	H3K4me3_peak_1068	1094	91
scaffold_1	17027633	17028651	H3K4me3_peak_1082	1019	251
scaffold_1	17037151	17037736	H3K4me3_peak_1084	586	137
scaffold_1	17098710	17099649	H3K4me3_peak_1089	940	70
scaffold_1	17459773	17460713	H3K4me3_peak_1099	941	113
scaffold_1	17469749	17470903	H3K4me3_peak_1102	1155	225
scaffold_1	17561039	17561805	H3K4me3_peak_1103	767	138
scaffold_1	17581676	17582799	H3K4me3_peak_1104	1124	142
scaffold_1	17784648	17785742	H3K4me3_peak_1106	1095	60
scaffold_1	17804105	17804533	H3K4me3_peak_1107	429	72
scaffold_1	17862802	17863836	H3K4me3_peak_1109	1035	234
scaffold_1	17908585	17908931	H3K4me3_peak_1112	347	52
scaffold_1	17909307	17909909	H3K4me3_peak_1113	603	52
scaffold_1	17961544	17961948	H3K4me3_peak_1116	405	56
scaffold_1	18049221	18050437	H3K4me3_peak_1122	1217	59
scaffold_1	18154406	18155695	H3K4me3_peak_1130	1290	169
scaffold_1	18166556	18167663	H3K4me3_peak_1134	1108	118
scaffold_1	18196317	18198000	H3K4me3_peak_1135	1684	97
scaffold_1	18234953	18235262	H3K4me3_peak_1141	310	70
scaffold_1	18258577	18259644	H3K4me3_peak_1143	1068	70
scaffold_1	18267338	18267676	H3K4me3_peak_1144	339	70
scaffold_1	18291875	18292545	H3K4me3_peak_1145	671	253
scaffold_1	18303318	18304224	H3K4me3_peak_1146	907	122
scaffold_1	18419619	18420689	H3K4me3_peak_1150	1071	104
scaffold_1	18649621	18650394	H3K4me3_peak_1154	774	89
scaffold_1	18670744	18671436	H3K4me3_peak_1155	693	157
scaffold_1	18733216	18734185	H3K4me3_peak_1158	970	72
scaffold_1	18818864	18819644	H3K4me3_peak_1159	781	138
scaffold_1	18873585	18874130	H3K4me3_peak_1168	546	104
scaffold_1	18881713	18882486	H3K4me3_peak_1169	774	68
scaffold_1	18890359	18891348	H3K4me3_peak_1170	990	61
scaffold_1	18921544	18922521	H3K4me3_peak_1180	978	93
scaffold_1	18938487	18939573	H3K4me3_peak_1181	1087	109
scaffold_1	19013225	19013616	H3K4me3_peak_1185	392	75
scaffold_1	19019082	19019455	H3K4me3_peak_1187	374	94
scaffold_1	19067375	19068416	H3K4me3_peak_1191	1042	83
scaffold_1	19444564	19445638	H3K4me3_peak_1197	1075	77
scaffold_1	19544134	19544522	H3K4me3_peak_1199	389	44
scaffold_1	19731806	19733087	H3K4me3_peak_1204	1282	170
scaffold_1	19792516	19793364	H3K4me3_peak_1206	849	161
scaffold_1	19846816	19847335	H3K4me3_peak_1212	520	132
scaffold_1	19858528	19859484	H3K4me3_peak_1213	957	110
scaffold_1	19868431	19868816	H3K4me3_peak_1216	386	55
scaffold_1	19870397	19870693	H3K4me3_peak_1218	297	86
scaffold_1	20068754	20069135	H3K4me3_peak_1220	382	68
scaffold_1	20105051	20105909	H3K4me3_peak_1222	859	193
scaffold_1	20451305	20451690	H3K4me3_peak_1228	386	106
scaffold_1	20452071	20453204	H3K4me3_peak_1229	1134	174
scaffold_1	20491985	20492408	H3K4me3_peak_1232	424	141
scaffold_1	20524101	20525106	H3K4me3_peak_1235	1006	174
scaffold_1	20551158	20551454	H3K4me3_peak_1238	297	51
scaffold_1	20602318	20602865	H3K4me3_peak_1242	548	105
scaffold_1	20671158	20672008	H3K4me3_peak_1247	851	102
scaffold_1	20775540	20776117	H3K4me3_peak_1254	578	131
scaffold_1	20786764	20787408	H3K4me3_peak_1255	645	70
scaffold_1	20799521	20801503	H3K4me3_peak_1258	1983	119
scaffold_1	21100782	21101595	H3K4me3_peak_1272	814	107
scaffold_1	21115448	21115861	H3K4me3_peak_1274	414	174
scaffold_1	21136562	21137397	H3K4me3_peak_1275	836	90
scaffold_1	21155175	21155826	H3K4me3_peak_1277	652	142
scaffold_1	21162265	21162591	H3K4me3_peak_1278	327	158
scaffold_1	21202889	21203943	H3K4me3_peak_1281	1055	154
scaffold_1	21216287	21216823	H3K4me3_peak_1283	537	72
scaffold_1	21222265	21222863	H3K4me3_peak_1285	599	112
scaffold_1	21223079	21224015	H3K4me3_peak_1286	937	82
scaffold_1	21224351	21224667	H3K4me3_peak_1287	317	66
scaffold_1	21238342	21239336	H3K4me3_peak_1290	995	143
scaffold_1	21253760	21254361	H3K4me3_peak_1294	602	97
scaffold_1	21265619	21266493	H3K4me3_peak_1295	875	86
scaffold_1	21273717	21274727	H3K4me3_peak_1297	1011	138
scaffold_1	21280293	21280691	H3K4me3_peak_1301	399	65
scaffold_1	21455607	21456947	H3K4me3_peak_1308	1341	75
scaffold_1	21789633	21790161	H3K4me3_peak_1309	529	91
scaffold_1	21919717	21920249	H3K4me3_peak_1313	533	86
scaffold_1	21925280	21926112	H3K4me3_peak_1315	833	97
scaffold_1	22042432	22042938	H3K4me3_peak_1321	507	125
scaffold_1	22084034	22084705	H3K4me3_peak_1324	672	214
scaffold_1	22163750	22164141	H3K4me3_peak_1327	392	55
scaffold_1	22322928	22323696	H3K4me3_peak_1334	769	134
scaffold_1	22525549	22526937	H3K4me3_peak_1338	1389	94
scaffold_1	22540466	22540945	H3K4me3_peak_1340	480	147
scaffold_1	22541434	22542116	H3K4me3_peak_1341	683	189
scaffold_1	22553682	22555089	H3K4me3_peak_1343	1408	165
scaffold_1	22561146	22561768	H3K4me3_peak_1345	623	103
scaffold_1	22592953	22593889	H3K4me3_peak_1350	937	163
scaffold_1	22621679	22622035	H3K4me3_peak_1353	357	84
scaffold_1	22631580	22632773	H3K4me3_peak_1358	1194	199
scaffold_1	22635478	22636322	H3K4me3_peak_1360	845	120
scaffold_1	22636390	22636786	H3K4me3_peak_1361	397	81
scaffold_1	22650712	22651647	H3K4me3_peak_1370	936	109
scaffold_1	22671453	22672273	H3K4me3_peak_1372	821	125
scaffold_1	22690142	22690710	H3K4me3_peak_1381	569	54
scaffold_1	22709815	22711046	H3K4me3_peak_1389	1232	122
scaffold_1	22730655	22731411	H3K4me3_peak_1396	757	165
scaffold_1	22735747	22736652	H3K4me3_peak_1398	906	147
scaffold_1	22741691	22742365	H3K4me3_peak_1399	675	105
scaffold_1	22777414	22778229	H3K4me3_peak_1403	816	69
scaffold_1	22789532	22790647	H3K4me3_peak_1404	1116	100
scaffold_1	22802320	22802864	H3K4me3_peak_1410	545	95
scaffold_1	22818626	22819963	H3K4me3_peak_1413	1338	182
scaffold_1	22841095	22842066	H3K4me3_peak_1417	972	150
scaffold_1	22856139	22856407	H3K4me3_peak_1421	269	104
scaffold_1	22938193	22938600	H3K4me3_peak_1427	408	80
scaffold_1	22942193	22942680	H3K4me3_peak_1428	488	88
scaffold_1	22942853	22943714	H3K4me3_peak_1429	862	124
scaffold_1	23026365	23027094	H3K4me3_peak_1435	730	207
scaffold_1	23043512	23044787	H3K4me3_peak_1442	1276	130
scaffold_1	23078116	23079286	H3K4me3_peak_1446	1171	155
scaffold_1	23086782	23087966	H3K4me3_peak_1447	1185	95
scaffold_1	23099057	23100068	H3K4me3_peak_1449	1012	93
scaffold_1	23117711	23118293	H3K4me3_peak_1450	583	72
scaffold_1	23156297	23157173	H3K4me3_peak_1455	877	103
scaffold_1	23157253	23159031	H3K4me3_peak_1456	1779	102
scaffold_1	23160610	23161039	H3K4me3_peak_1459	430	70
scaffold_1	23302847	23303531	H3K4me3_peak_1468	685	116
scaffold_1	23318106	23318665	H3K4me3_peak_1472	560	148
scaffold_1	23333859	23334873	H3K4me3_peak_1473	1015	120
scaffold_1	23344164	23344927	H3K4me3_peak_1477	764	133
scaffold_1	23355046	23355645	H3K4me3_peak_1478	600	268
scaffold_1	23371862	23372589	H3K4me3_peak_1481	728	159
scaffold_1	23382665	23383383	H3K4me3_peak_1483	719	126
scaffold_1	23471333	23471965	H3K4me3_peak_1485	633	154
scaffold_1	23517783	23518134	H3K4me3_peak_1491	352	71
scaffold_1	23540380	23541099	H3K4me3_peak_1493	720	141
scaffold_1	23550586	23551249	H3K4me3_peak_1494	664	89
scaffold_1	23663678	23664338	H3K4me3_peak_1508	661	71
scaffold_1	23671370	23672094	H3K4me3_peak_1509	725	50
scaffold_1	23686289	23686764	H3K4me3_peak_1512	476	64
scaffold_1	23827097	23827729	H3K4me3_peak_1524	633	66
scaffold_1	23859498	23860287	H3K4me3_peak_1526	790	65
scaffold_1	23906506	23907356	H3K4me3_peak_1532	851	121
scaffold_1	23915086	23915681	H3K4me3_peak_1534	596	100
scaffold_1	23940117	23940573	H3K4me3_peak_1537	457	65
scaffold_1	23969555	23971042	H3K4me3_peak_1540	1488	50
scaffold_1	24011364	24011841	H3K4me3_peak_1545	478	60
scaffold_1	24200190	24201337	H3K4me3_peak_1548	1148	214
scaffold_1	24208127	24208977	H3K4me3_peak_1549	851	99
scaffold_1	24246031	24246630	H3K4me3_peak_1555	600	119
scaffold_1	24254247	24254868	H3K4me3_peak_1559	622	74
scaffold_1	24411640	24412820	H3K4me3_peak_1566	1181	147
scaffold_1	24450442	24451068	H3K4me3_peak_1567	627	121
scaffold_1	24460665	24462043	H3K4me3_peak_1570	1379	124
scaffold_1	24481048	24482176	H3K4me3_peak_1573	1129	111
scaffold_1	24499216	24500311	H3K4me3_peak_1574	1096	78
scaffold_1	24529663	24530441	H3K4me3_peak_1575	779	101
scaffold_1	24547813	24548237	H3K4me3_peak_1580	425	54
scaffold_1	24605054	24606291	H3K4me3_peak_1583	1238	95
scaffold_1	24610550	24611021	H3K4me3_peak_1584	472	81
scaffold_1	24643811	24644693	H3K4me3_peak_1587	883	197
scaffold_1	24650553	24651010	H3K4me3_peak_1589	458	72
scaffold_1	24658010	24659334	H3K4me3_peak_1592	1325	102
scaffold_1	24662810	24663794	H3K4me3_peak_1593	985	86
scaffold_1	24689967	24690644	H3K4me3_peak_1594	678	142
scaffold_1	24839078	24840126	H3K4me3_peak_1598	1049	113
scaffold_1	24867080	24867640	H3K4me3_peak_1600	561	55
scaffold_1	24960473	24960935	H3K4me3_peak_1603	463	120
scaffold_1	24976824	24977990	H3K4me3_peak_1605	1167	150
scaffold_1	24985485	24985906	H3K4me3_peak_1607	422	74
scaffold_1	25015287	25015869	H3K4me3_peak_1608	583	152
scaffold_1	25225988	25227239	H3K4me3_peak_1620	1252	135
scaffold_1	25296547	25297083	H3K4me3_peak_1626	537	59
scaffold_1	25478579	25479757	H3K4me3_peak_1630	1179	86
scaffold_1	25498835	25500047	H3K4me3_peak_1632	1213	62
scaffold_1	25506398	25507577	H3K4me3_peak_1634	1180	93
scaffold_1	25529195	25529724	H3K4me3_peak_1636	530	109
scaffold_1	26164930	26165631	H3K4me3_peak_1642	702	187
scaffold_1	26165679	26166187	H3K4me3_peak_1643	509	99
scaffold_1	26254132	26255758	H3K4me3_peak_1653	1627	74
scaffold_1	26270976	26272248	H3K4me3_peak_1656	1273	74
scaffold_1	26298941	26300019	H3K4me3_peak_1657	1079	131
scaffold_1	26303129	26304195	H3K4me3_peak_1658	1067	139
scaffold_1	26323963	26324426	H3K4me3_peak_1661	464	55
scaffold_1	26350635	26350925	H3K4me3_peak_1662	291	53
scaffold_1	26351081	26351949	H3K4me3_peak_1663	869	89
scaffold_1	26458201	26459164	H3K4me3_peak_1671	964	101
scaffold_1	26478711	26479645	H3K4me3_peak_1674	935	91
scaffold_1	26553889	26555276	H3K4me3_peak_1675	1388	87
scaffold_1	26668815	26669908	H3K4me3_peak_1679	1094	92
scaffold_1	26682665	26683553	H3K4me3_peak_1680	889	77
scaffold_1	26691790	26692815	H3K4me3_peak_1683	1026	164
scaffold_1	26694716	26695488	H3K4me3_peak_1684	773	53
scaffold_1	26711283	26712243	H3K4me3_peak_1685	961	109
scaffold_1	27309887	27310592	H3K4me3_peak_1698	706	135
scaffold_1	27316891	27317786	H3K4me3_peak_1700	896	74
scaffold_1	27321089	27321797	H3K4me3_peak_1702	709	108
scaffold_1	27321835	27322330	H3K4me3_peak_1703	496	78
scaffold_1	27322614	27323406	H3K4me3_peak_1704	793	97
scaffold_1	27497142	27497476	H3K4me3_peak_1725	335	62
scaffold_1	27507524	27507952	H3K4me3_peak_1730	429	68
scaffold_1	27514859	27515371	H3K4me3_peak_1732	513	173
scaffold_1	27519633	27520326	H3K4me3_peak_1734	694	63
scaffold_1	27556729	27558054	H3K4me3_peak_1741	1326	75
scaffold_1	27643904	27645271	H3K4me3_peak_1743	1368	110
scaffold_1	27645648	27646074	H3K4me3_peak_1744	427	69
scaffold_1	27774294	27774600	H3K4me3_peak_1751	307	85
scaffold_1	27782521	27782848	H3K4me3_peak_1753	328	113
scaffold_1	27795590	27796622	H3K4me3_peak_1758	1033	56
scaffold_1	27846237	27846923	H3K4me3_peak_1760	687	188
scaffold_1	28060038	28060638	H3K4me3_peak_1769	601	83
scaffold_1	28071439	28072573	H3K4me3_peak_1775	1135	72
scaffold_1	28074302	28074803	H3K4me3_peak_1776	502	142
scaffold_1	28079594	28080638	H3K4me3_peak_1778	1045	124
scaffold_1	28088811	28089416	H3K4me3_peak_1785	606	65
scaffold_1	28093716	28093996	H3K4me3_peak_1787	281	97
scaffold_1	28094163	28095572	H3K4me3_peak_1788	1410	166
scaffold_1	28100056	28101249	H3K4me3_peak_1791	1194	170
scaffold_1	28104068	28105595	H3K4me3_peak_1792	1528	127
scaffold_1	28141863	28143152	H3K4me3_peak_1802	1290	79
scaffold_1	28399558	28400695	H3K4me3_peak_1824	1138	136
scaffold_1	28402522	28402900	H3K4me3_peak_1825	379	75
scaffold_1	28403562	28404009	H3K4me3_peak_1827	448	120
scaffold_1	28409412	28410278	H3K4me3_peak_1830	867	181
scaffold_1	28411735	28412603	H3K4me3_peak_1832	869	159
scaffold_1	28421211	28421963	H3K4me3_peak_1835	753	128
scaffold_1	28438441	28439273	H3K4me3_peak_1839	833	53
scaffold_1	28456364	28457318	H3K4me3_peak_1846	955	78
scaffold_1	28495332	28496181	H3K4me3_peak_1855	850	130
scaffold_1	28516944	28517569	H3K4me3_peak_1860	626	112
scaffold_1	28517875	28518271	H3K4me3_peak_1861	397	89
scaffold_1	28518312	28518668	H3K4me3_peak_1862	357	99
scaffold_1	28521390	28522062	H3K4me3_peak_1864	673	68
scaffold_1	28584467	28585363	H3K4me3_peak_1871	897	89
scaffold_1	28649650	28649946	H3K4me3_peak_1887	297	55
scaffold_1	28733422	28734292	H3K4me3_peak_1891	871	74
scaffold_1	28808384	28809331	H3K4me3_peak_1893	948	127
scaffold_1	28894339	28894673	H3K4me3_peak_1896	335	69
scaffold_1	28913111	28914038	H3K4me3_peak_1899	928	86
scaffold_1	28916317	28916792	H3K4me3_peak_1900	476	86
scaffold_1	28948358	28949874	H3K4me3_peak_1906	1517	117
scaffold_1	28964695	28965396	H3K4me3_peak_1908	702	176
scaffold_1	29077846	29078947	H3K4me3_peak_1911	1102	97
scaffold_1	29088062	29088430	H3K4me3_peak_1913	369	68
scaffold_1	29088749	29089571	H3K4me3_peak_1914	823	139
scaffold_1	29320608	29321769	H3K4me3_peak_1923	1162	149
scaffold_1	29335480	29336139	H3K4me3_peak_1926	660	122
scaffold_1	29337802	29338135	H3K4me3_peak_1927	334	64
scaffold_1	29343544	29344655	H3K4me3_peak_1929	1112	202
scaffold_1	29554033	29554533	H3K4me3_peak_1938	501	83
scaffold_1	29581236	29581963	H3K4me3_peak_1940	728	124
scaffold_1	29622911	29623333	H3K4me3_peak_1943	423	80
scaffold_1	29663606	29663936	H3K4me3_peak_1945	331	96
scaffold_1	29685863	29686275	H3K4me3_peak_1947	413	122
scaffold_1	29759887	29761596	H3K4me3_peak_1950	1710	98
scaffold_1	29764031	29764536	H3K4me3_peak_1952	506	61
scaffold_1	29776035	29776685	H3K4me3_peak_1955	651	68
scaffold_1	29832231	29832961	H3K4me3_peak_1960	731	138
scaffold_1	29873011	29874569	H3K4me3_peak_1964	1559	45
scaffold_1	29882251	29883138	H3K4me3_peak_1966	888	167
scaffold_1	29890293	29891483	H3K4me3_peak_1967	1191	130
scaffold_1	29901981	29902523	H3K4me3_peak_1970	543	67
scaffold_1	29907612	29908899	H3K4me3_peak_1971	1288	97
scaffold_1	29925988	29926523	H3K4me3_peak_1974	536	57
scaffold_1	29937867	29938955	H3K4me3_peak_1975	1089	79
scaffold_1	29953448	29954341	H3K4me3_peak_1981	894	98
scaffold_1	30068763	30070255	H3K4me3_peak_1986	1493	226
scaffold_1	30206941	30208000	H3K4me3_peak_1991	1060	120
scaffold_1	30208106	30208455	H3K4me3_peak_1992	350	101
scaffold_1	30210536	30211480	H3K4me3_peak_1993	945	99
scaffold_1	30239681	30241198	H3K4me3_peak_1997	1518	61
scaffold_1	30246851	30247662	H3K4me3_peak_2000	812	110
scaffold_1	30251269	30252070	H3K4me3_peak_2002	802	96
scaffold_1	30259535	30260363	H3K4me3_peak_2008	829	66
scaffold_1	30283339	30283847	H3K4me3_peak_2010	509	110
scaffold_1	30290525	30291398	H3K4me3_peak_2011	874	69
scaffold_1	30313228	30313762	H3K4me3_peak_2013	535	98
scaffold_1	30328834	30329306	H3K4me3_peak_2016	473	110
scaffold_1	30418050	30419054	H3K4me3_peak_2022	1005	94
scaffold_1	30419138	30420456	H3K4me3_peak_2023	1319	82
scaffold_1	30429403	30430168	H3K4me3_peak_2027	766	232
scaffold_1	30450473	30452105	H3K4me3_peak_2036	1633	256
scaffold_1	30464521	30466128	H3K4me3_peak_2037	1608	139
scaffold_1	30476332	30477294	H3K4me3_peak_2040	963	77
scaffold_1	30489644	30489971	H3K4me3_peak_2041	328	66
scaffold_1	30509949	30510730	H3K4me3_peak_2049	782	53
scaffold_1	30518205	30519456	H3K4me3_peak_2053	1252	67
scaffold_1	30569776	30570173	H3K4me3_peak_2056	398	86
scaffold_1	30600577	30601677	H3K4me3_peak_2061	1101	85
scaffold_1	30625637	30628568	H3K4me3_peak_2063	2932	82
scaffold_1	30899202	30900171	H3K4me3_peak_2087	970	98
scaffold_1	30902692	30904744	H3K4me3_peak_2090	2053	263
scaffold_1	30925191	30926044	H3K4me3_peak_2097	854	183
scaffold_1	30936140	30937303	H3K4me3_peak_2100	1164	119
scaffold_1	30945283	30945638	H3K4me3_peak_2103	356	69
scaffold_1	30947883	30948739	H3K4me3_peak_2104	857	195
scaffold_1	31074896	31075525	H3K4me3_peak_2114	630	92
scaffold_1	31115961	31116962	H3K4me3_peak_2121	1002	153
scaffold_1	31172941	31173284	H3K4me3_peak_2127	344	68
scaffold_1	31200854	31202132	H3K4me3_peak_2130	1279	88
scaffold_1	31214696	31215405	H3K4me3_peak_2131	710	86
scaffold_1	31277627	31278005	H3K4me3_peak_2137	379	79
scaffold_1	31301241	31301801	H3K4me3_peak_2139	561	74
scaffold_1	31472184	31473259	H3K4me3_peak_2145	1076	132
scaffold_1	31479721	31480930	H3K4me3_peak_2147	1210	131
scaffold_1	31481485	31481800	H3K4me3_peak_2149	316	66
scaffold_1	31486403	31487631	H3K4me3_peak_2151	1229	126
scaffold_1	31515703	31516519	H3K4me3_peak_2157	817	83
scaffold_1	31558881	31559470	H3K4me3_peak_2163	590	81
scaffold_1	31568821	31570344	H3K4me3_peak_2167	1524	81
scaffold_1	31574316	31575488	H3K4me3_peak_2168	1173	205
scaffold_1	31588190	31589075	H3K4me3_peak_2174	886	106
scaffold_1	31621821	31622404	H3K4me3_peak_2179	584	91
scaffold_1	31633934	31635135	H3K4me3_peak_2184	1202	60
scaffold_1	31653459	31654237	H3K4me3_peak_2187	779	53
scaffold_1	31663169	31663991	H3K4me3_peak_2188	823	108
scaffold_1	31670134	31670720	H3K4me3_peak_2194	587	78
scaffold_1	31679595	31680866	H3K4me3_peak_2197	1272	79
scaffold_1	31736211	31736693	H3K4me3_peak_2202	483	125
scaffold_1	31740046	31740410	H3K4me3_peak_2203	365	53
scaffold_1	31740515	31741519	H3K4me3_peak_2204	1005	64
scaffold_1	31747593	31748912	H3K4me3_peak_2207	1320	139
scaffold_1	31756641	31758733	H3K4me3_peak_2209	2093	116
scaffold_1	31790872	31791909	H3K4me3_peak_2211	1038	162
scaffold_1	31792858	31793194	H3K4me3_peak_2212	337	75
scaffold_1	31802546	31803469	H3K4me3_peak_2217	924	132
scaffold_1	31830127	31831484	H3K4me3_peak_2226	1358	124
scaffold_1	31889344	31889705	H3K4me3_peak_2233	362	61
scaffold_1	31913008	31913989	H3K4me3_peak_2238	982	126
scaffold_1	31919929	31920785	H3K4me3_peak_2239	857	56
scaffold_1	31938988	31940007	H3K4me3_peak_2243	1020	132
scaffold_1	31940135	31940511	H3K4me3_peak_2244	377	109
scaffold_1	31951659	31953059	H3K4me3_peak_2249	1401	96
scaffold_1	31973881	31975307	H3K4me3_peak_2251	1427	180
scaffold_1	31985963	31986797	H3K4me3_peak_2253	835	198
scaffold_1	31994276	31995094	H3K4me3_peak_2256	819	149
scaffold_1	32005188	32005548	H3K4me3_peak_2259	361	51
scaffold_1	32011784	32012372	H3K4me3_peak_2264	589	122
scaffold_1	32015092	32015856	H3K4me3_peak_2265	765	104
scaffold_1	32033542	32035105	H3K4me3_peak_2267	1564	185
scaffold_1	32047215	32048693	H3K4me3_peak_2268	1479	186
scaffold_1	32059496	32060464	H3K4me3_peak_2271	969	84
scaffold_1	32061607	32062628	H3K4me3_peak_2272	1022	132
scaffold_1	32091249	32092157	H3K4me3_peak_2279	909	111
scaffold_1	32095010	32095650	H3K4me3_peak_2281	641	99
scaffold_1	32095696	32096972	H3K4me3_peak_2282	1277	95
scaffold_1	32100119	32101059	H3K4me3_peak_2285	941	147
scaffold_1	32179118	32179736	H3K4me3_peak_2290	619	127
scaffold_1	32190200	32191016	H3K4me3_peak_2294	817	66
scaffold_1	32202775	32203167	H3K4me3_peak_2295	393	56
scaffold_1	32298829	32299559	H3K4me3_peak_2300	731	103
scaffold_1	32311639	32312710	H3K4me3_peak_2301	1072	144
scaffold_1	32316403	32317687	H3K4me3_peak_2302	1285	65
scaffold_1	32327350	32327966	H3K4me3_peak_2306	617	97
scaffold_1	32333024	32333847	H3K4me3_peak_2307	824	203
scaffold_1	32368222	32369030	H3K4me3_peak_2315	809	70
scaffold_1	32381526	32382722	H3K4me3_peak_2319	1197	106
scaffold_1	32387420	32388752	H3K4me3_peak_2323	1333	114
scaffold_1	32419038	32419931	H3K4me3_peak_2330	894	94
scaffold_1	32422750	32423162	H3K4me3_peak_2332	413	150
scaffold_1	32423233	32423726	H3K4me3_peak_2333	494	139
scaffold_1	32436532	32437296	H3K4me3_peak_2335	765	190
scaffold_1	32454629	32455199	H3K4me3_peak_2338	571	94
scaffold_1	32506752	32508061	H3K4me3_peak_2341	1310	127
scaffold_1	32536246	32537532	H3K4me3_peak_2342	1287	75
scaffold_1	32662682	32663361	H3K4me3_peak_2353	680	116
scaffold_1	32679028	32680500	H3K4me3_peak_2360	1473	106
scaffold_1	32682438	32684577	H3K4me3_peak_2361	2140	85
scaffold_1	32692461	32693465	H3K4me3_peak_2362	1005	182
scaffold_1	32759267	32759554	H3K4me3_peak_2373	288	75
scaffold_1	32759654	32760639	H3K4me3_peak_2374	986	192
scaffold_1	32999610	33000852	H3K4me3_peak_2380	1243	171
scaffold_1	33019096	33019959	H3K4me3_peak_2383	864	78
scaffold_1	33020476	33020896	H3K4me3_peak_2384	421	158
scaffold_1	33030672	33032023	H3K4me3_peak_2388	1352	60
scaffold_1	33038909	33040049	H3K4me3_peak_2389	1141	101
scaffold_1	33049227	33049673	H3K4me3_peak_2391	447	134
scaffold_1	33052481	33053174	H3K4me3_peak_2394	694	63
scaffold_1	33061387	33062180	H3K4me3_peak_2396	794	79
scaffold_1	33074505	33075609	H3K4me3_peak_2400	1105	86
scaffold_1	33086766	33087906	H3K4me3_peak_2403	1141	131
scaffold_1	33100334	33100914	H3K4me3_peak_2406	581	97
scaffold_1	33106164	33107509	H3K4me3_peak_2407	1346	77
scaffold_1	33114241	33115129	H3K4me3_peak_2409	889	124
scaffold_1	33125300	33125910	H3K4me3_peak_2412	611	80
scaffold_1	33178334	33178614	H3K4me3_peak_2418	281	94
scaffold_1	33190373	33190868	H3K4me3_peak_2420	496	107
scaffold_1	33253972	33254533	H3K4me3_peak_2425	562	104
scaffold_1	33273173	33274555	H3K4me3_peak_2427	1383	78
scaffold_1	33328082	33328769	H3K4me3_peak_2434	688	124
scaffold_1	33338439	33339822	H3K4me3_peak_2438	1384	67
scaffold_1	33356900	33357851	H3K4me3_peak_2442	952	114
scaffold_1	33368174	33369025	H3K4me3_peak_2450	852	105
scaffold_1	33369174	33369524	H3K4me3_peak_2451	351	124
scaffold_1	33372661	33373452	H3K4me3_peak_2452	792	341
scaffold_1	33412565	33413387	H3K4me3_peak_2460	823	117
scaffold_1	33613988	33614945	H3K4me3_peak_2468	958	95
scaffold_1	33650503	33651890	H3K4me3_peak_2472	1388	126
scaffold_1	33656466	33657240	H3K4me3_peak_2474	775	207
scaffold_1	33672860	33673716	H3K4me3_peak_2476	857	154
scaffold_1	33688992	33689454	H3K4me3_peak_2479	463	61
scaffold_1	33692333	33693511	H3K4me3_peak_2482	1179	170
scaffold_1	33700075	33700584	H3K4me3_peak_2484	510	66
scaffold_1	33701858	33702420	H3K4me3_peak_2486	563	108
scaffold_1	33799225	33799849	H3K4me3_peak_2494	625	159
scaffold_1	33801529	33802269	H3K4me3_peak_2495	741	116
scaffold_1	33805937	33807094	H3K4me3_peak_2497	1158	83
scaffold_1	33811420	33812336	H3K4me3_peak_2499	917	169
scaffold_1	33848452	33849350	H3K4me3_peak_2502	899	114
scaffold_1	33926283	33926933	H3K4me3_peak_2509	651	83
scaffold_1	33967618	33968729	H3K4me3_peak_2514	1112	101
scaffold_1	34075450	34076240	H3K4me3_peak_2515	791	142
scaffold_1	34106688	34107127	H3K4me3_peak_2517	440	64
scaffold_1	34127287	34127724	H3K4me3_peak_2518	438	93
scaffold_1	34128234	34128691	H3K4me3_peak_2519	458	93
scaffold_1	34139850	34140461	H3K4me3_peak_2520	612	105
scaffold_1	34176941	34177904	H3K4me3_peak_2525	964	73
scaffold_1	34192328	34193223	H3K4me3_peak_2528	896	102
scaffold_1	34198119	34198821	H3K4me3_peak_2530	703	110
scaffold_1	34207970	34208612	H3K4me3_peak_2532	643	130
scaffold_1	34218395	34218856	H3K4me3_peak_2534	462	61
scaffold_1	34239200	34240272	H3K4me3_peak_2538	1073	67
scaffold_1	34244011	34244596	H3K4me3_peak_2541	586	91
scaffold_1	34252238	34252521	H3K4me3_peak_2545	284	72
scaffold_1	34265762	34267109	H3K4me3_peak_2555	1348	156
scaffold_1	34407168	34408687	H3K4me3_peak_2568	1520	94
scaffold_1	34457101	34457870	H3K4me3_peak_2572	770	148
scaffold_1	34471806	34473033	H3K4me3_peak_2573	1228	75
scaffold_1	34476306	34478047	H3K4me3_peak_2575	1742	90
scaffold_1	34479716	34480683	H3K4me3_peak_2576	968	100
scaffold_1	34480727	34481350	H3K4me3_peak_2577	624	132
scaffold_1	34483356	34484717	H3K4me3_peak_2578	1362	115
scaffold_1	34498464	34498773	H3K4me3_peak_2583	310	64
scaffold_1	34537077	34538809	H3K4me3_peak_2590	1733	166
scaffold_1	34554537	34554893	H3K4me3_peak_2593	357	62
scaffold_1	34577207	34578430	H3K4me3_peak_2597	1224	150
scaffold_1	34587502	34588283	H3K4me3_peak_2601	782	89
scaffold_1	34596714	34597564	H3K4me3_peak_2604	851	119
scaffold_1	34617223	34618819	H3K4me3_peak_2605	1597	211
scaffold_1	34618863	34619970	H3K4me3_peak_2606	1108	92
scaffold_1	34628939	34630392	H3K4me3_peak_2608	1454	68
scaffold_1	34663895	34664751	H3K4me3_peak_2614	857	63
scaffold_1	34670553	34671923	H3K4me3_peak_2616	1371	84
scaffold_1	34687784	34689660	H3K4me3_peak_2618	1877	111
scaffold_1	34708564	34709049	H3K4me3_peak_2619	486	121
scaffold_1	34719427	34720291	H3K4me3_peak_2624	865	78
scaffold_1	34722320	34722815	H3K4me3_peak_2625	496	114
scaffold_1	34731639	34732376	H3K4me3_peak_2627	738	101
scaffold_1	34732446	34732847	H3K4me3_peak_2628	402	73
scaffold_1	34762038	34762893	H3K4me3_peak_2635	856	139
scaffold_1	34776736	34777292	H3K4me3_peak_2636	557	64
scaffold_1	34779270	34779916	H3K4me3_peak_2639	647	97
scaffold_1	34789550	34790309	H3K4me3_peak_2643	760	104
scaffold_1	34797927	34798769	H3K4me3_peak_2648	843	130
scaffold_1	34806825	34808020	H3K4me3_peak_2650	1196	108
scaffold_1	34838418	34839064	H3K4me3_peak_2657	647	70
scaffold_1	34842399	34843115	H3K4me3_peak_2659	717	164
scaffold_1	34850626	34851086	H3K4me3_peak_2662	461	50
scaffold_1	34932911	34933588	H3K4me3_peak_2675	678	109
scaffold_1	34945708	34946155	H3K4me3_peak_2680	448	80
scaffold_1	35043687	35045011	H3K4me3_peak_2694	1325	175
scaffold_1	35060277	35061603	H3K4me3_peak_2697	1327	135
scaffold_1	35072719	35073973	H3K4me3_peak_2700	1255	187
scaffold_1	35089322	35089699	H3K4me3_peak_2702	378	102
scaffold_1	35127439	35128450	H3K4me3_peak_2704	1012	181
scaffold_1	35133540	35133914	H3K4me3_peak_2708	375	71
scaffold_1	35143085	35144007	H3K4me3_peak_2710	923	166
scaffold_1	35161320	35161734	H3K4me3_peak_2716	415	134
scaffold_1	35169523	35170486	H3K4me3_peak_2718	964	90
scaffold_1	35175601	35176386	H3K4me3_peak_2721	786	132
scaffold_1	35191588	35192069	H3K4me3_peak_2724	482	65
scaffold_1	35192721	35193310	H3K4me3_peak_2725	590	105
scaffold_1	35311637	35312679	H3K4me3_peak_2728	1043	145
scaffold_1	35330906	35331953	H3K4me3_peak_2731	1048	132
scaffold_1	35347229	35347902	H3K4me3_peak_2737	674	157
scaffold_1	35353709	35354582	H3K4me3_peak_2738	874	62
scaffold_1	35360896	35362131	H3K4me3_peak_2739	1236	95
scaffold_1	35394823	35396223	H3K4me3_peak_2743	1401	86
scaffold_1	35580984	35582076	H3K4me3_peak_2750	1093	207
scaffold_1	35584285	35584793	H3K4me3_peak_2751	509	86
scaffold_1	35600555	35600929	H3K4me3_peak_2752	375	115
scaffold_1	35617514	35618008	H3K4me3_peak_2754	495	66
scaffold_1	35644746	35645100	H3K4me3_peak_2757	355	68
scaffold_1	35652383	35653507	H3K4me3_peak_2759	1125	130
scaffold_1	35686782	35687958	H3K4me3_peak_2767	1177	76
scaffold_1	35699628	35700220	H3K4me3_peak_2771	593	86
scaffold_1	35769977	35770917	H3K4me3_peak_2777	941	89
scaffold_1	35817428	35818129	H3K4me3_peak_2782	702	136
scaffold_1	35821546	35822054	H3K4me3_peak_2784	509	107
scaffold_1	35914986	35916300	H3K4me3_peak_2792	1315	108
scaffold_1	35924281	35924585	H3K4me3_peak_2796	305	97
scaffold_1	35966422	35967694	H3K4me3_peak_2798	1273	66
scaffold_1	35972825	35973702	H3K4me3_peak_2801	878	125
scaffold_1	35997640	35998683	H3K4me3_peak_2809	1044	88
scaffold_1	36008447	36008983	H3K4me3_peak_2810	537	143
scaffold_1	36011678	36012268	H3K4me3_peak_2812	591	132
scaffold_1	36038554	36039693	H3K4me3_peak_2815	1140	102
scaffold_1	36046351	36047747	H3K4me3_peak_2820	1397	136
scaffold_1	36056792	36057162	H3K4me3_peak_2822	371	72
scaffold_1	36080469	36080928	H3K4me3_peak_2825	460	74
scaffold_1	36088078	36088979	H3K4me3_peak_2827	902	144
scaffold_1	36107885	36108661	H3K4me3_peak_2829	777	68
scaffold_1	36129460	36130241	H3K4me3_peak_2831	782	190
scaffold_1	36141036	36141934	H3K4me3_peak_2836	899	153
scaffold_1	36149617	36150542	H3K4me3_peak_2838	926	193
scaffold_1	36188736	36189484	H3K4me3_peak_2839	749	111
scaffold_1	36197164	36197832	H3K4me3_peak_2842	669	176
scaffold_1	36211768	36212508	H3K4me3_peak_2843	741	119
scaffold_1	36239585	36240295	H3K4me3_peak_2845	711	76
scaffold_1	36259616	36260428	H3K4me3_peak_2847	813	82
scaffold_1	36363837	36364686	H3K4me3_peak_2850	850	68
scaffold_1	36378898	36379603	H3K4me3_peak_2851	706	96
scaffold_1	36385689	36386134	H3K4me3_peak_2854	446	67
scaffold_1	36387516	36389131	H3K4me3_peak_2857	1616	107
scaffold_1	36409899	36410491	H3K4me3_peak_2860	593	164
scaffold_1	36416020	36416760	H3K4me3_peak_2861	741	84
scaffold_1	36434057	36434954	H3K4me3_peak_2864	898	59
scaffold_1	36441037	36441328	H3K4me3_peak_2868	292	48
scaffold_1	36464932	36465832	H3K4me3_peak_2873	901	99
scaffold_1	36469712	36470146	H3K4me3_peak_2875	435	83
scaffold_1	36511319	36512490	H3K4me3_peak_2880	1172	154
scaffold_1	36539463	36540287	H3K4me3_peak_2884	825	80
scaffold_1	36570841	36571658	H3K4me3_peak_2887	818	113
scaffold_1	36583892	36584412	H3K4me3_peak_2888	521	46
scaffold_1	36611298	36612006	H3K4me3_peak_2890	709	181
scaffold_1	36623506	36624515	H3K4me3_peak_2891	1010	138
scaffold_1	36764178	36765100	H3K4me3_peak_2898	923	113
scaffold_1	36770828	36771419	H3K4me3_peak_2902	592	124
scaffold_1	36851053	36851626	H3K4me3_peak_2908	574	98
scaffold_1	36863648	36864503	H3K4me3_peak_2913	856	124
scaffold_1	36870397	36871100	H3K4me3_peak_2914	704	96
scaffold_1	36885499	36886592	H3K4me3_peak_2916	1094	125
scaffold_1	37012423	37013940	H3K4me3_peak_2917	1518	145
scaffold_1	37023039	37024179	H3K4me3_peak_2918	1141	148
scaffold_1	37024407	37024690	H3K4me3_peak_2919	284	94
scaffold_1	37118151	37118779	H3K4me3_peak_2927	629	88
scaffold_1	37149611	37150409	H3K4me3_peak_2933	799	171
scaffold_1	37157115	37157595	H3K4me3_peak_2936	481	75
scaffold_1	37164721	37165374	H3K4me3_peak_2940	654	94
scaffold_1	37174074	37174731	H3K4me3_peak_2943	658	126
scaffold_1	37181069	37181782	H3K4me3_peak_2944	714	107
scaffold_1	37199544	37199828	H3K4me3_peak_2948	285	92
scaffold_1	37215334	37215917	H3K4me3_peak_2949	584	112
scaffold_1	37226396	37226835	H3K4me3_peak_2950	440	135
scaffold_1	37303735	37304566	H3K4me3_peak_2951	832	187
scaffold_1	37315073	37316484	H3K4me3_peak_2954	1412	72
scaffold_1	37319671	37320716	H3K4me3_peak_2955	1046	109
scaffold_1	37396632	37397189	H3K4me3_peak_2961	558	86
scaffold_1	37434242	37434874	H3K4me3_peak_2965	633	129
scaffold_1	37470603	37470910	H3K4me3_peak_2973	308	63
scaffold_1	37670781	37671462	H3K4me3_peak_2985	682	90
scaffold_1	37709229	37709811	H3K4me3_peak_2991	583	84
scaffold_1	37784412	37784802	H3K4me3_peak_2996	391	117
scaffold_1	37784952	37785527	H3K4me3_peak_2997	576	68
scaffold_1	37797581	37798485	H3K4me3_peak_2999	905	163
scaffold_1	37802228	37802688	H3K4me3_peak_3001	461	62
scaffold_1	37812681	37813551	H3K4me3_peak_3005	871	63
scaffold_1	37817784	37818948	H3K4me3_peak_3008	1165	92
scaffold_1	37822881	37823736	H3K4me3_peak_3009	856	67
scaffold_1	37824113	37824490	H3K4me3_peak_3010	378	142
scaffold_1	37833501	37834241	H3K4me3_peak_3012	741	97
scaffold_1	37879467	37880150	H3K4me3_peak_3017	684	78
scaffold_1	37929899	37930672	H3K4me3_peak_3018	774	100
scaffold_1	37941115	37942319	H3K4me3_peak_3024	1205	95
scaffold_1	37962010	37962804	H3K4me3_peak_3032	795	155
scaffold_1	37983300	37983914	H3K4me3_peak_3033	615	154
scaffold_1	38032326	38033044	H3K4me3_peak_3041	719	112
scaffold_1	38057663	38058320	H3K4me3_peak_3044	658	82
scaffold_1	38074775	38075406	H3K4me3_peak_3050	632	101
scaffold_1	38124154	38124908	H3K4me3_peak_3058	755	117
scaffold_1	38138021	38138554	H3K4me3_peak_3059	534	93
scaffold_1	38148492	38149503	H3K4me3_peak_3062	1012	176
scaffold_1	38155528	38156301	H3K4me3_peak_3064	774	59
scaffold_1	38161630	38162812	H3K4me3_peak_3065	1183	78
scaffold_1	38169579	38170439	H3K4me3_peak_3066	861	163
scaffold_1	38220232	38220874	H3K4me3_peak_3077	643	76
scaffold_1	38224573	38225631	H3K4me3_peak_3078	1059	106
scaffold_1	38231772	38232231	H3K4me3_peak_3079	460	98
scaffold_1	38238350	38239134	H3K4me3_peak_3082	785	134
scaffold_1	38266461	38267266	H3K4me3_peak_3086	806	116
scaffold_1	38411451	38412205	H3K4me3_peak_3094	755	97
scaffold_1	38448968	38450003	H3K4me3_peak_3097	1036	65
scaffold_1	38513896	38514873	H3K4me3_peak_3106	978	157
scaffold_1	38515848	38517199	H3K4me3_peak_3107	1352	129
scaffold_1	38521917	38522750	H3K4me3_peak_3108	834	166
scaffold_1	38528309	38529452	H3K4me3_peak_3111	1144	119
scaffold_1	38558922	38559920	H3K4me3_peak_3118	999	94
scaffold_1	38585724	38586439	H3K4me3_peak_3127	716	66
scaffold_1	38681895	38682792	H3K4me3_peak_3132	898	175
scaffold_1	38781691	38782646	H3K4me3_peak_3140	956	180
scaffold_1	38794193	38794852	H3K4me3_peak_3142	660	74
scaffold_1	38806439	38807554	H3K4me3_peak_3148	1116	108
scaffold_1	38814111	38814393	H3K4me3_peak_3152	283	56
scaffold_1	38837100	38837401	H3K4me3_peak_3153	302	117
scaffold_1	38851868	38853035	H3K4me3_peak_3157	1168	136
scaffold_1	39083796	39084112	H3K4me3_peak_3168	317	58
scaffold_1	39086040	39087589	H3K4me3_peak_3170	1550	91
scaffold_1	39106850	39108050	H3K4me3_peak_3179	1201	104
scaffold_1	39127750	39128960	H3K4me3_peak_3181	1211	91
scaffold_1	39145447	39146739	H3K4me3_peak_3185	1293	76
scaffold_1	39170843	39171714	H3K4me3_peak_3190	872	69
scaffold_1	39189813	39190502	H3K4me3_peak_3195	690	162
scaffold_1	39216133	39217224	H3K4me3_peak_3200	1092	138
scaffold_1	39318108	39319799	H3K4me3_peak_3210	1692	108
scaffold_1	39324042	39324794	H3K4me3_peak_3211	753	66
scaffold_1	39327562	39328283	H3K4me3_peak_3213	722	79
scaffold_1	39328699	39329502	H3K4me3_peak_3214	804	114
scaffold_1	39335997	39336674	H3K4me3_peak_3215	678	69
scaffold_1	39350986	39351618	H3K4me3_peak_3221	633	104
scaffold_1	39360313	39360660	H3K4me3_peak_3222	348	54
scaffold_1	39360836	39361989	H3K4me3_peak_3223	1154	99
scaffold_1	39392713	39393060	H3K4me3_peak_3228	348	123
scaffold_1	39409662	39410021	H3K4me3_peak_3231	360	60
scaffold_1	39426054	39426701	H3K4me3_peak_3232	648	68
scaffold_1	39428928	39429932	H3K4me3_peak_3235	1005	81
scaffold_1	39437063	39438243	H3K4me3_peak_3237	1181	105
scaffold_1	39442817	39443580	H3K4me3_peak_3238	764	81
scaffold_1	39507439	39508328	H3K4me3_peak_3245	890	100
scaffold_1	39508435	39508733	H3K4me3_peak_3246	299	51
scaffold_1	39514613	39515718	H3K4me3_peak_3247	1106	83
scaffold_1	39575262	39575969	H3K4me3_peak_3251	708	98
scaffold_1	39629571	39630147	H3K4me3_peak_3256	577	159
scaffold_1	39630431	39630804	H3K4me3_peak_3257	374	118
scaffold_1	39656312	39656689	H3K4me3_peak_3262	378	90
scaffold_1	39659463	39660653	H3K4me3_peak_3265	1191	82
scaffold_1	39664892	39665796	H3K4me3_peak_3267	905	91
scaffold_1	39703697	39704266	H3K4me3_peak_3273	570	125
scaffold_1	39736943	39737641	H3K4me3_peak_3278	699	78
scaffold_1	39739482	39739815	H3K4me3_peak_3281	334	122
scaffold_1	39741540	39742087	H3K4me3_peak_3283	548	101
scaffold_1	39750107	39750567	H3K4me3_peak_3285	461	89
scaffold_1	39750627	39751016	H3K4me3_peak_3286	390	74
scaffold_1	39751141	39751569	H3K4me3_peak_3287	429	77
scaffold_1	39755671	39756086	H3K4me3_peak_3289	416	78
scaffold_1	39773857	39775076	H3K4me3_peak_3294	1220	72
scaffold_1	39777743	39778104	H3K4me3_peak_3296	362	89
scaffold_1	39783642	39784630	H3K4me3_peak_3297	989	75
scaffold_1	39787929	39789281	H3K4me3_peak_3298	1353	75
scaffold_1	39841531	39842094	H3K4me3_peak_3301	564	200
scaffold_1	39853788	39854433	H3K4me3_peak_3305	646	111
scaffold_1	39861865	39862564	H3K4me3_peak_3308	700	129
scaffold_1	39900846	39901559	H3K4me3_peak_3319	714	94
scaffold_1	39929659	39930764	H3K4me3_peak_3326	1106	76
scaffold_1	39954317	39955190	H3K4me3_peak_3327	874	128
scaffold_1	39980336	39981124	H3K4me3_peak_3334	789	80
scaffold_1	39990036	39991093	H3K4me3_peak_3336	1058	157
scaffold_1	40013539	40014344	H3K4me3_peak_3343	806	113
scaffold_1	40026096	40027960	H3K4me3_peak_3346	1865	107
scaffold_1	40029809	40030058	H3K4me3_peak_3348	250	116
scaffold_1	40034083	40034443	H3K4me3_peak_3349	361	80
scaffold_1	40039726	40040579	H3K4me3_peak_3350	854	110
scaffold_1	40060506	40060826	H3K4me3_peak_3360	321	87
scaffold_1	40067439	40068664	H3K4me3_peak_3361	1226	81
scaffold_1	40074911	40075590	H3K4me3_peak_3365	680	73
scaffold_1	40183488	40184619	H3K4me3_peak_3367	1132	74
scaffold_1	40193825	40194908	H3K4me3_peak_3370	1084	135
scaffold_1	40199628	40199998	H3K4me3_peak_3375	371	57
scaffold_1	40207383	40207769	H3K4me3_peak_3379	387	136
scaffold_1	40208219	40209008	H3K4me3_peak_3380	790	161
scaffold_1	40219453	40221060	H3K4me3_peak_3382	1608	113
scaffold_1	40237476	40238501	H3K4me3_peak_3387	1026	77
scaffold_1	40242536	40243274	H3K4me3_peak_3389	739	57
scaffold_2	809019	809644	H3K4me3_peak_12011	626	67
scaffold_2	856645	856966	H3K4me3_peak_12018	322	154
scaffold_2	911506	913157	H3K4me3_peak_12021	1652	123
scaffold_2	926377	926699	H3K4me3_peak_12025	323	54
scaffold_2	937275	938824	H3K4me3_peak_12028	1550	109
scaffold_2	941781	943749	H3K4me3_peak_12029	1969	136
scaffold_2	952329	953579	H3K4me3_peak_12031	1251	179
scaffold_2	957269	957883	H3K4me3_peak_12034	615	77
scaffold_2	1002120	1002478	H3K4me3_peak_12038	359	84
scaffold_2	1016648	1017115	H3K4me3_peak_12040	468	88
scaffold_2	1029122	1029894	H3K4me3_peak_12045	773	76
scaffold_2	1071564	1071984	H3K4me3_peak_12047	421	66
scaffold_2	1089817	1090553	H3K4me3_peak_12052	737	162
scaffold_2	1239966	1240803	H3K4me3_peak_12064	838	172
scaffold_2	1794905	1795646	H3K4me3_peak_12091	742	74
scaffold_2	1805676	1806498	H3K4me3_peak_12094	823	60
scaffold_2	1815900	1816408	H3K4me3_peak_12097	509	59
scaffold_2	1819857	1820206	H3K4me3_peak_12102	350	52
scaffold_2	1822764	1823135	H3K4me3_peak_12104	372	74
scaffold_2	1826502	1827181	H3K4me3_peak_12107	680	171
scaffold_2	1914286	1914803	H3K4me3_peak_12115	518	60
scaffold_2	1920263	1921009	H3K4me3_peak_12116	747	78
scaffold_2	1992406	1993890	H3K4me3_peak_12119	1485	94
scaffold_2	2100705	2102304	H3K4me3_peak_12126	1600	103
scaffold_2	2103456	2104188	H3K4me3_peak_12127	733	86
scaffold_2	2192756	2194297	H3K4me3_peak_12133	1542	221
scaffold_2	2290964	2291788	H3K4me3_peak_12141	825	85
scaffold_2	2291869	2292246	H3K4me3_peak_12142	378	108
scaffold_2	2302603	2303141	H3K4me3_peak_12147	539	103
scaffold_2	2307960	2309223	H3K4me3_peak_12150	1264	149
scaffold_2	2343529	2344115	H3K4me3_peak_12152	587	53
scaffold_2	2351762	2352500	H3K4me3_peak_12154	739	134
scaffold_2	2354922	2355400	H3K4me3_peak_12155	479	52
scaffold_2	2493804	2494659	H3K4me3_peak_12160	856	95
scaffold_2	2499260	2500040	H3K4me3_peak_12162	781	72
scaffold_2	2534726	2535578	H3K4me3_peak_12167	853	150
scaffold_2	2542718	2543477	H3K4me3_peak_12169	760	82
scaffold_2	2581568	2581970	H3K4me3_peak_12172	403	56
scaffold_2	2592904	2593621	H3K4me3_peak_12176	718	141
scaffold_2	2606569	2607346	H3K4me3_peak_12184	778	59
scaffold_2	2638581	2639733	H3K4me3_peak_12195	1153	82
scaffold_2	2651809	2652397	H3K4me3_peak_12199	589	83
scaffold_2	2656995	2657880	H3K4me3_peak_12200	886	118
scaffold_2	2657981	2658505	H3K4me3_peak_12201	525	111
scaffold_2	2679284	2679717	H3K4me3_peak_12205	434	85
scaffold_2	2812234	2813056	H3K4me3_peak_12210	823	69
scaffold_2	3129863	3130210	H3K4me3_peak_12215	348	89
scaffold_2	3216457	3217827	H3K4me3_peak_12217	1371	173
scaffold_2	3222135	3222460	H3K4me3_peak_12218	326	152
scaffold_2	3247462	3248567	H3K4me3_peak_12224	1106	70
scaffold_2	3277512	3278698	H3K4me3_peak_12228	1187	73
scaffold_2	3278849	3279409	H3K4me3_peak_12229	561	87
scaffold_2	3283859	3284421	H3K4me3_peak_12230	563	103
scaffold_2	3296346	3297487	H3K4me3_peak_12234	1142	109
scaffold_2	3329640	3330130	H3K4me3_peak_12237	491	199
scaffold_2	3340265	3341347	H3K4me3_peak_12240	1083	122
scaffold_2	3592788	3593456	H3K4me3_peak_12250	669	227
scaffold_2	3619832	3620703	H3K4me3_peak_12256	872	140
scaffold_2	3622277	3623545	H3K4me3_peak_12257	1269	75
scaffold_2	3643959	3644879	H3K4me3_peak_12263	921	97
scaffold_2	3652545	3653220	H3K4me3_peak_12266	676	185
scaffold_2	3656228	3656983	H3K4me3_peak_12267	756	110
scaffold_2	3667034	3668424	H3K4me3_peak_12268	1391	141
scaffold_2	3691490	3692178	H3K4me3_peak_12270	689	124
scaffold_2	3728650	3728962	H3K4me3_peak_12277	313	60
scaffold_2	3893555	3893891	H3K4me3_peak_12282	337	63
scaffold_2	3958886	3959376	H3K4me3_peak_12283	491	81
scaffold_2	4282601	4282892	H3K4me3_peak_12291	292	122
scaffold_2	4304777	4305690	H3K4me3_peak_12293	914	71
scaffold_2	4321434	4322353	H3K4me3_peak_12297	920	113
scaffold_2	4338783	4339953	H3K4me3_peak_12301	1171	115
scaffold_2	4358032	4358928	H3K4me3_peak_12304	897	90
scaffold_2	4375254	4375936	H3K4me3_peak_12305	683	215
scaffold_2	4378810	4380075	H3K4me3_peak_12306	1266	131
scaffold_2	4540620	4541752	H3K4me3_peak_12319	1133	96
scaffold_2	4612241	4613065	H3K4me3_peak_12322	825	63
scaffold_2	4720060	4720410	H3K4me3_peak_12323	351	114
scaffold_2	4728440	4729347	H3K4me3_peak_12326	908	117
scaffold_2	4735245	4736380	H3K4me3_peak_12327	1136	138
scaffold_2	4755328	4756358	H3K4me3_peak_12331	1031	113
scaffold_2	4763195	4764707	H3K4me3_peak_12333	1513	226
scaffold_2	4770647	4771513	H3K4me3_peak_12335	867	119
scaffold_2	4777492	4778690	H3K4me3_peak_12339	1199	200
scaffold_2	4779878	4780905	H3K4me3_peak_12341	1028	166
scaffold_2	4785258	4786191	H3K4me3_peak_12342	934	94
scaffold_2	4791815	4792377	H3K4me3_peak_12347	563	86
scaffold_2	4792415	4792968	H3K4me3_peak_12348	554	102
scaffold_2	4807215	4809294	H3K4me3_peak_12351	2080	117
scaffold_2	4814686	4815906	H3K4me3_peak_12353	1221	122
scaffold_2	4822982	4823928	H3K4me3_peak_12357	947	116
scaffold_2	4827217	4827941	H3K4me3_peak_12360	725	67
scaffold_2	4835763	4836100	H3K4me3_peak_12368	338	81
scaffold_2	4869739	4870079	H3K4me3_peak_12375	341	128
scaffold_2	4882357	4883337	H3K4me3_peak_12378	981	152
scaffold_2	4931575	4932463	H3K4me3_peak_12381	889	89
scaffold_2	5024361	5025436	H3K4me3_peak_12385	1076	216
scaffold_2	5044666	5045492	H3K4me3_peak_12390	827	116
scaffold_2	5067150	5067818	H3K4me3_peak_12391	669	147
scaffold_2	5076815	5077847	H3K4me3_peak_12393	1033	121
scaffold_2	5080400	5080671	H3K4me3_peak_12396	272	91
scaffold_2	5084003	5085362	H3K4me3_peak_12398	1360	198
scaffold_2	5086889	5088057	H3K4me3_peak_12400	1169	96
scaffold_2	5098420	5099093	H3K4me3_peak_12402	674	65
scaffold_2	5106162	5106849	H3K4me3_peak_12404	688	100
scaffold_2	5125538	5126417	H3K4me3_peak_12406	880	103
scaffold_2	5128584	5129408	H3K4me3_peak_12407	825	109
scaffold_2	5136637	5137695	H3K4me3_peak_12411	1059	233
scaffold_2	5143998	5145111	H3K4me3_peak_12415	1114	87
scaffold_2	5148491	5149330	H3K4me3_peak_12416	840	112
scaffold_2	5177869	5178469	H3K4me3_peak_12430	601	121
scaffold_2	5185667	5186989	H3K4me3_peak_12434	1323	188
scaffold_2	5193693	5193995	H3K4me3_peak_12437	303	70
scaffold_2	5207931	5209087	H3K4me3_peak_12438	1157	58
scaffold_2	5224838	5225678	H3K4me3_peak_12439	841	128
scaffold_2	5371619	5372104	H3K4me3_peak_12450	486	55
scaffold_2	5463124	5463487	H3K4me3_peak_12458	364	53
scaffold_2	5524772	5525058	H3K4me3_peak_12467	287	67
scaffold_2	5525496	5526574	H3K4me3_peak_12468	1079	93
scaffold_2	5547101	5548121	H3K4me3_peak_12470	1021	70
scaffold_2	5569031	5569813	H3K4me3_peak_12472	783	172
scaffold_2	5647735	5649203	H3K4me3_peak_12474	1469	116
scaffold_2	5846153	5847114	H3K4me3_peak_12484	962	104
scaffold_2	5856960	5857273	H3K4me3_peak_12489	314	69
scaffold_2	5869306	5870008	H3K4me3_peak_12491	703	61
scaffold_2	5919384	5919980	H3K4me3_peak_12494	597	76
scaffold_2	5921462	5922213	H3K4me3_peak_12496	752	95
scaffold_2	5922282	5923426	H3K4me3_peak_12497	1145	147
scaffold_2	5924572	5925235	H3K4me3_peak_12498	664	71
scaffold_2	5930185	5930969	H3K4me3_peak_12500	785	124
scaffold_2	6008956	6009809	H3K4me3_peak_12505	854	112
scaffold_2	6023330	6024404	H3K4me3_peak_12507	1075	174
scaffold_2	6207256	6207673	H3K4me3_peak_12511	418	74
scaffold_2	6207803	6208103	H3K4me3_peak_12512	301	73
scaffold_2	6607394	6608308	H3K4me3_peak_12521	915	70
scaffold_2	6612280	6613100	H3K4me3_peak_12525	821	59
scaffold_2	6666572	6667150	H3K4me3_peak_12537	579	92
scaffold_2	6699271	6700069	H3K4me3_peak_12538	799	190
scaffold_2	6700158	6700497	H3K4me3_peak_12539	340	65
scaffold_2	6707085	6708189	H3K4me3_peak_12543	1105	99
scaffold_2	6712117	6713066	H3K4me3_peak_12545	950	98
scaffold_2	6724979	6726022	H3K4me3_peak_12550	1044	152
scaffold_2	6728449	6729489	H3K4me3_peak_12551	1041	171
scaffold_2	6750986	6752641	H3K4me3_peak_12558	1656	115
scaffold_2	6855568	6856073	H3K4me3_peak_12567	506	60
scaffold_2	6878750	6880137	H3K4me3_peak_12571	1388	126
scaffold_2	6888682	6889667	H3K4me3_peak_12575	986	85
scaffold_2	6928235	6928950	H3K4me3_peak_12580	716	120
scaffold_2	6948069	6948735	H3K4me3_peak_12581	667	87
scaffold_2	6952030	6952721	H3K4me3_peak_12582	692	104
scaffold_2	6962614	6963476	H3K4me3_peak_12585	863	114
scaffold_2	7001365	7002442	H3K4me3_peak_12589	1078	212
scaffold_2	7007834	7008721	H3K4me3_peak_12593	888	96
scaffold_2	7036417	7037103	H3K4me3_peak_12594	687	117
scaffold_2	7061174	7062270	H3K4me3_peak_12596	1097	99
scaffold_2	7106377	7108096	H3K4me3_peak_12601	1720	148
scaffold_2	7120299	7121917	H3K4me3_peak_12603	1619	89
scaffold_2	7148977	7149501	H3K4me3_peak_12608	525	82
scaffold_2	7153626	7154644	H3K4me3_peak_12609	1019	116
scaffold_2	7229387	7230002	H3K4me3_peak_12614	616	161
scaffold_2	7265881	7266729	H3K4me3_peak_12619	849	129
scaffold_2	7274622	7275165	H3K4me3_peak_12620	544	76
scaffold_2	7280520	7281191	H3K4me3_peak_12621	672	160
scaffold_2	7307449	7308186	H3K4me3_peak_12627	738	132
scaffold_2	7320399	7321659	H3K4me3_peak_12631	1261	95
scaffold_2	7331835	7332654	H3K4me3_peak_12632	820	214
scaffold_2	7335965	7337360	H3K4me3_peak_12633	1396	91
scaffold_2	7422794	7423282	H3K4me3_peak_12636	489	98
scaffold_2	7423402	7424169	H3K4me3_peak_12637	768	119
scaffold_2	7434711	7435697	H3K4me3_peak_12638	987	94
scaffold_2	7453798	7454303	H3K4me3_peak_12641	506	65
scaffold_2	7458005	7459099	H3K4me3_peak_12643	1095	136
scaffold_2	7464369	7465017	H3K4me3_peak_12646	649	104
scaffold_2	7465073	7465426	H3K4me3_peak_12647	354	65
scaffold_2	7470834	7471387	H3K4me3_peak_12648	554	113
scaffold_2	7496956	7497550	H3K4me3_peak_12656	595	212
scaffold_2	7500917	7502328	H3K4me3_peak_12657	1412	113
scaffold_2	7513621	7514333	H3K4me3_peak_12658	713	346
scaffold_2	7538141	7539041	H3K4me3_peak_12661	901	66
scaffold_2	7554742	7555626	H3K4me3_peak_12666	885	132
scaffold_2	7603842	7604787	H3K4me3_peak_12670	946	102
scaffold_2	7609542	7610204	H3K4me3_peak_12671	663	60
scaffold_2	7647269	7648318	H3K4me3_peak_12678	1050	195
scaffold_2	7653060	7653665	H3K4me3_peak_12681	606	114
scaffold_2	7663395	7664208	H3K4me3_peak_12683	814	202
scaffold_2	7674977	7676047	H3K4me3_peak_12685	1071	145
scaffold_2	7683932	7685231	H3K4me3_peak_12689	1300	199
scaffold_2	7689985	7690826	H3K4me3_peak_12690	842	164
scaffold_2	7701252	7701890	H3K4me3_peak_12692	639	245
scaffold_2	7968327	7968819	H3K4me3_peak_12695	493	131
scaffold_2	7971089	7972209	H3K4me3_peak_12696	1121	150
scaffold_2	8028274	8029588	H3K4me3_peak_12701	1315	104
scaffold_2	8088829	8089193	H3K4me3_peak_12703	365	96
scaffold_2	8107968	8108435	H3K4me3_peak_12705	468	200
scaffold_2	8165566	8166606	H3K4me3_peak_12716	1041	70
scaffold_2	8191024	8192565	H3K4me3_peak_12719	1542	172
scaffold_2	8201992	8202407	H3K4me3_peak_12725	416	91
scaffold_2	8219892	8221189	H3K4me3_peak_12728	1298	73
scaffold_2	8223106	8223850	H3K4me3_peak_12729	745	169
scaffold_2	8229008	8230504	H3K4me3_peak_12730	1497	147
scaffold_2	8230753	8231103	H3K4me3_peak_12731	351	88
scaffold_2	8339287	8340315	H3K4me3_peak_12736	1029	220
scaffold_2	8355475	8356495	H3K4me3_peak_12738	1021	185
scaffold_2	8370535	8371608	H3K4me3_peak_12740	1074	191
scaffold_2	8376269	8377389	H3K4me3_peak_12742	1121	48
scaffold_2	8384890	8385497	H3K4me3_peak_12744	608	135
scaffold_2	8393746	8395264	H3K4me3_peak_12747	1519	76
scaffold_2	8412308	8413034	H3K4me3_peak_12748	727	116
scaffold_2	8418754	8419064	H3K4me3_peak_12750	311	63
scaffold_2	8419147	8420192	H3K4me3_peak_12751	1046	109
scaffold_2	8436528	8437971	H3K4me3_peak_12754	1444	170
scaffold_2	8447587	8448278	H3K4me3_peak_12758	692	119
scaffold_2	8452294	8453219	H3K4me3_peak_12759	926	291
scaffold_2	8663808	8664321	H3K4me3_peak_12782	514	88
scaffold_2	8696961	8698170	H3K4me3_peak_12786	1210	213
scaffold_2	8730302	8730891	H3K4me3_peak_12789	590	151
scaffold_2	8740185	8740947	H3K4me3_peak_12791	763	105
scaffold_2	8756726	8757916	H3K4me3_peak_12793	1191	100
scaffold_2	8768558	8769407	H3K4me3_peak_12794	850	133
scaffold_2	8801157	8801780	H3K4me3_peak_12798	624	77
scaffold_2	8825542	8826438	H3K4me3_peak_12799	897	149
scaffold_2	8888943	8889835	H3K4me3_peak_12801	893	135
scaffold_2	8894655	8894974	H3K4me3_peak_12802	320	72
scaffold_2	8949058	8949823	H3K4me3_peak_12806	766	114
scaffold_2	8950059	8950830	H3K4me3_peak_12807	772	67
scaffold_2	8976911	8978047	H3K4me3_peak_12810	1137	184
scaffold_2	9055898	9056542	H3K4me3_peak_12814	645	115
scaffold_2	9162883	9163608	H3K4me3_peak_12821	726	243
scaffold_2	9168189	9169702	H3K4me3_peak_12822	1514	65
scaffold_2	9210785	9211946	H3K4me3_peak_12826	1162	115
scaffold_2	9228520	9229158	H3K4me3_peak_12828	639	53
scaffold_2	9247704	9248608	H3K4me3_peak_12830	905	103
scaffold_2	9916995	9917935	H3K4me3_peak_12839	941	156
scaffold_2	9932599	9933572	H3K4me3_peak_12840	974	140
scaffold_2	9960671	9961458	H3K4me3_peak_12841	788	140
scaffold_2	9977471	9979905	H3K4me3_peak_12842	2435	127
scaffold_2	9989420	9990980	H3K4me3_peak_12846	1561	143
scaffold_2	10006700	10007306	H3K4me3_peak_12849	607	136
scaffold_2	10018410	10018797	H3K4me3_peak_12852	388	85
scaffold_2	10026523	10027221	H3K4me3_peak_12853	699	108
scaffold_2	10027358	10028002	H3K4me3_peak_12854	645	102
scaffold_2	10212090	10212695	H3K4me3_peak_12864	606	105
scaffold_2	10235174	10236056	H3K4me3_peak_12869	883	79
scaffold_2	10341235	10341782	H3K4me3_peak_12872	548	59
scaffold_2	10372533	10373101	H3K4me3_peak_12875	569	79
scaffold_2	10378748	10379865	H3K4me3_peak_12876	1118	81
scaffold_2	10389699	10390726	H3K4me3_peak_12877	1028	91
scaffold_2	10426559	10426930	H3K4me3_peak_12881	372	81
scaffold_2	10671848	10672501	H3K4me3_peak_12889	654	70
scaffold_2	10734891	10735755	H3K4me3_peak_12891	865	145
scaffold_2	10754327	10755994	H3K4me3_peak_12894	1668	157
scaffold_2	10767917	10768260	H3K4me3_peak_12897	344	133
scaffold_2	10821571	10822244	H3K4me3_peak_12903	674	59
scaffold_2	10918074	10918710	H3K4me3_peak_12909	637	129
scaffold_2	10939578	10940440	H3K4me3_peak_12916	863	66
scaffold_2	11144662	11145043	H3K4me3_peak_12925	382	98
scaffold_2	11145258	11145719	H3K4me3_peak_12926	462	52
scaffold_2	11538938	11539541	H3K4me3_peak_12936	604	55
scaffold_2	11681196	11681504	H3K4me3_peak_12941	309	87
scaffold_2	12029702	12030201	H3K4me3_peak_12945	500	57
scaffold_2	12742290	12743036	H3K4me3_peak_12960	747	56
scaffold_2	13331991	13332494	H3K4me3_peak_12968	504	53
scaffold_2	13366145	13367054	H3K4me3_peak_12971	910	84
scaffold_2	13367097	13367433	H3K4me3_peak_12972	337	73
scaffold_2	13441312	13442222	H3K4me3_peak_12975	911	118
scaffold_2	13448557	13449608	H3K4me3_peak_12977	1052	119
scaffold_2	13513274	13513778	H3K4me3_peak_12979	505	62
scaffold_2	13587119	13587560	H3K4me3_peak_12982	442	87
scaffold_2	13668899	13669197	H3K4me3_peak_12985	299	45
scaffold_2	13992261	13992776	H3K4me3_peak_12995	516	91
scaffold_2	14345274	14346358	H3K4me3_peak_13002	1085	108
scaffold_2	14354373	14355008	H3K4me3_peak_13003	636	61
scaffold_2	14366155	14367089	H3K4me3_peak_13005	935	72
scaffold_2	14378238	14378513	H3K4me3_peak_13008	276	58
scaffold_2	14378799	14379537	H3K4me3_peak_13009	739	65
scaffold_2	14420041	14420877	H3K4me3_peak_13013	837	59
scaffold_2	14474308	14475325	H3K4me3_peak_13016	1018	133
scaffold_2	14560107	14561543	H3K4me3_peak_13028	1437	99
scaffold_2	14581530	14582557	H3K4me3_peak_13029	1028	186
scaffold_2	14586922	14587513	H3K4me3_peak_13032	592	110
scaffold_2	14658470	14659411	H3K4me3_peak_13038	942	77
scaffold_2	14872093	14872504	H3K4me3_peak_13045	412	68
scaffold_2	14965383	14966773	H3K4me3_peak_13051	1391	107
scaffold_2	15652594	15652927	H3K4me3_peak_13058	334	75
scaffold_2	15977916	15978463	H3K4me3_peak_13061	548	89
scaffold_2	15978599	15979629	H3K4me3_peak_13062	1031	75
scaffold_2	15988040	15988741	H3K4me3_peak_13063	702	124
scaffold_2	16000868	16001540	H3K4me3_peak_13064	673	72
scaffold_2	16101918	16103240	H3K4me3_peak_13065	1323	67
scaffold_2	16126330	16127211	H3K4me3_peak_13068	882	103
scaffold_2	16127328	16128171	H3K4me3_peak_13069	844	248
scaffold_2	16967652	16968218	H3K4me3_peak_13077	567	101
scaffold_2	17004873	17005928	H3K4me3_peak_13081	1056	77
scaffold_2	17107291	17107660	H3K4me3_peak_13086	370	73
scaffold_2	17119860	17120335	H3K4me3_peak_13089	476	92
scaffold_2	17162762	17163051	H3K4me3_peak_13094	290	78
scaffold_2	17194251	17195784	H3K4me3_peak_13097	1534	79
scaffold_2	17377067	17377729	H3K4me3_peak_13102	663	144
scaffold_2	17405517	17406121	H3K4me3_peak_13103	605	85
scaffold_2	17424559	17425752	H3K4me3_peak_13107	1194	99
scaffold_2	17459138	17459676	H3K4me3_peak_13108	539	63
scaffold_2	17477991	17478881	H3K4me3_peak_13116	891	91
scaffold_2	17534169	17534778	H3K4me3_peak_13121	610	49
scaffold_2	17564145	17565073	H3K4me3_peak_13127	929	159
scaffold_2	17575007	17575438	H3K4me3_peak_13128	432	177
scaffold_2	18061617	18062337	H3K4me3_peak_13136	721	195
scaffold_2	18082323	18084558	H3K4me3_peak_13138	2236	152
scaffold_2	18223814	18224897	H3K4me3_peak_13140	1084	144
scaffold_2	18279473	18279930	H3K4me3_peak_13143	458	161
scaffold_2	18289252	18289969	H3K4me3_peak_13146	718	98
scaffold_2	18293936	18294590	H3K4me3_peak_13147	655	58
scaffold_2	18365592	18365934	H3K4me3_peak_13150	343	138
scaffold_2	18382929	18383257	H3K4me3_peak_13154	329	92
scaffold_2	18388771	18389868	H3K4me3_peak_13157	1098	173
scaffold_2	18427505	18428592	H3K4me3_peak_13166	1088	82
scaffold_2	18685380	18687269	H3K4me3_peak_13173	1890	209
scaffold_2	18911876	18913016	H3K4me3_peak_13182	1141	70
scaffold_2	19196782	19197916	H3K4me3_peak_13196	1135	99
scaffold_2	19202537	19203093	H3K4me3_peak_13198	557	86
scaffold_2	19243420	19244261	H3K4me3_peak_13200	842	87
scaffold_2	19287909	19288668	H3K4me3_peak_13204	760	94
scaffold_2	19850197	19851151	H3K4me3_peak_13208	955	190
scaffold_2	19873165	19873873	H3K4me3_peak_13210	709	83
scaffold_2	19881256	19882105	H3K4me3_peak_13212	850	76
scaffold_2	20015867	20016812	H3K4me3_peak_13221	946	148
scaffold_2	20025215	20026363	H3K4me3_peak_13224	1149	167
scaffold_2	20047907	20048447	H3K4me3_peak_13225	541	95
scaffold_2	20291871	20292833	H3K4me3_peak_13231	963	62
scaffold_2	20442275	20443469	H3K4me3_peak_13238	1195	89
scaffold_2	20519532	20520264	H3K4me3_peak_13245	733	148
scaffold_2	20726229	20726527	H3K4me3_peak_13248	299	82
scaffold_2	20741556	20742639	H3K4me3_peak_13249	1084	112
scaffold_2	20890627	20891423	H3K4me3_peak_13251	797	91
scaffold_2	20894114	20895201	H3K4me3_peak_13253	1088	98
scaffold_2	20941334	20942245	H3K4me3_peak_13257	912	121
scaffold_2	20977631	20978383	H3K4me3_peak_13259	753	135
scaffold_2	20982091	20983311	H3K4me3_peak_13260	1221	181
scaffold_2	20993855	20994610	H3K4me3_peak_13263	756	146
scaffold_2	21311194	21311957	H3K4me3_peak_13276	764	206
scaffold_2	21427362	21428372	H3K4me3_peak_13278	1011	112
scaffold_2	21439877	21440974	H3K4me3_peak_13280	1098	86
scaffold_2	21494026	21494811	H3K4me3_peak_13283	786	151
scaffold_2	21563971	21564968	H3K4me3_peak_13286	998	114
scaffold_2	21574592	21575429	H3K4me3_peak_13287	838	65
scaffold_2	21619384	21619979	H3K4me3_peak_13295	596	61
scaffold_2	21805519	21806027	H3K4me3_peak_13301	509	93
scaffold_2	22127692	22128202	H3K4me3_peak_13313	511	47
scaffold_2	22578086	22578672	H3K4me3_peak_13320	587	64
scaffold_2	22612710	22613417	H3K4me3_peak_13321	708	105
scaffold_2	22620450	22621240	H3K4me3_peak_13322	791	186
scaffold_2	22621432	22622090	H3K4me3_peak_13323	659	68
scaffold_2	22624512	22625551	H3K4me3_peak_13325	1040	82
scaffold_2	22631189	22631829	H3K4me3_peak_13326	641	45
scaffold_2	22639205	22640009	H3K4me3_peak_13329	805	196
scaffold_2	22646426	22647526	H3K4me3_peak_13332	1101	111
scaffold_2	22666353	22666917	H3K4me3_peak_13335	565	70
scaffold_2	22839344	22840358	H3K4me3_peak_13344	1015	112
scaffold_2	22848472	22849156	H3K4me3_peak_13345	685	47
scaffold_2	22871869	22872512	H3K4me3_peak_13346	644	65
scaffold_2	22880558	22881229	H3K4me3_peak_13350	672	96
scaffold_2	22896303	22897524	H3K4me3_peak_13352	1222	254
scaffold_2	22899375	22900632	H3K4me3_peak_13353	1258	110
scaffold_2	22959902	22961187	H3K4me3_peak_13357	1286	136
scaffold_2	23161877	23162583	H3K4me3_peak_13368	707	166
scaffold_2	23245885	23246921	H3K4me3_peak_13369	1037	104
scaffold_2	23354180	23355147	H3K4me3_peak_13375	968	220
scaffold_2	23373682	23375092	H3K4me3_peak_13383	1411	139
scaffold_2	23413513	23414121	H3K4me3_peak_13386	609	103
scaffold_2	23419323	23419867	H3K4me3_peak_13388	545	101
scaffold_2	23441864	23442298	H3K4me3_peak_13391	435	76
scaffold_2	23447933	23448462	H3K4me3_peak_13393	530	62
scaffold_2	23453116	23454077	H3K4me3_peak_13397	962	89
scaffold_2	23463805	23464386	H3K4me3_peak_13400	582	79
scaffold_2	23501911	23502656	H3K4me3_peak_13404	746	109
scaffold_2	23503900	23504591	H3K4me3_peak_13405	692	65
scaffold_2	23513798	23514629	H3K4me3_peak_13409	832	71
scaffold_2	23669534	23670634	H3K4me3_peak_13413	1101	45
scaffold_2	23793827	23794113	H3K4me3_peak_13421	287	55
scaffold_2	23825541	23826554	H3K4me3_peak_13422	1014	90
scaffold_2	23838650	23840539	H3K4me3_peak_13424	1890	181
scaffold_2	23860511	23861956	H3K4me3_peak_13425	1446	81
scaffold_2	23900557	23901266	H3K4me3_peak_13427	710	65
scaffold_2	23901363	23901959	H3K4me3_peak_13428	597	107
scaffold_2	23932224	23933092	H3K4me3_peak_13432	869	133
scaffold_2	23985455	23986335	H3K4me3_peak_13434	881	106
scaffold_2	24012473	24013167	H3K4me3_peak_13437	695	55
scaffold_2	24039699	24040543	H3K4me3_peak_13441	845	115
scaffold_2	24355123	24355881	H3K4me3_peak_13447	759	67
scaffold_2	24358172	24358978	H3K4me3_peak_13448	807	158
scaffold_2	24389799	24390158	H3K4me3_peak_13450	360	96
scaffold_2	24391337	24392354	H3K4me3_peak_13452	1018	98
scaffold_2	24444184	24445056	H3K4me3_peak_13456	873	70
scaffold_2	24504950	24506093	H3K4me3_peak_13457	1144	138
scaffold_2	24527368	24528370	H3K4me3_peak_13461	1003	77
scaffold_2	24584677	24585326	H3K4me3_peak_13465	650	59
scaffold_2	24606276	24607276	H3K4me3_peak_13466	1001	84
scaffold_2	24621120	24622062	H3K4me3_peak_13469	943	84
scaffold_2	24635851	24636876	H3K4me3_peak_13470	1026	152
scaffold_2	24645485	24646268	H3K4me3_peak_13471	784	77
scaffold_2	24670791	24671080	H3K4me3_peak_13472	290	96
scaffold_2	24679721	24680006	H3K4me3_peak_13475	286	88
scaffold_2	24733655	24734129	H3K4me3_peak_13477	475	166
scaffold_2	24749042	24749892	H3K4me3_peak_13479	851	113
scaffold_2	24894145	24894714	H3K4me3_peak_13487	570	105
scaffold_2	24982906	24983897	H3K4me3_peak_13491	992	118
scaffold_2	25168831	25169361	H3K4me3_peak_13493	531	73
scaffold_2	25169480	25170030	H3K4me3_peak_13494	551	116
scaffold_2	25322447	25323313	H3K4me3_peak_13497	867	88
scaffold_2	25489932	25490289	H3K4me3_peak_13509	358	64
scaffold_2	25528344	25529459	H3K4me3_peak_13511	1116	228
scaffold_2	25838480	25839123	H3K4me3_peak_13518	644	104
scaffold_2	25866233	25866935	H3K4me3_peak_13519	703	119
scaffold_2	25894568	25895775	H3K4me3_peak_13520	1208	97
scaffold_2	25955453	25956918	H3K4me3_peak_13527	1466	96
scaffold_2	25965549	25966173	H3K4me3_peak_13529	625	71
scaffold_2	26000985	26001880	H3K4me3_peak_13534	896	96
scaffold_2	26010131	26010742	H3K4me3_peak_13537	612	176
scaffold_2	26153463	26154467	H3K4me3_peak_13549	1005	122
scaffold_2	26172031	26173142	H3K4me3_peak_13551	1112	84
scaffold_2	26182316	26183152	H3K4me3_peak_13552	837	102
scaffold_2	26209421	26210005	H3K4me3_peak_13557	585	65
scaffold_2	26252871	26253313	H3K4me3_peak_13560	443	77
scaffold_2	26865191	26866070	H3K4me3_peak_13575	880	116
scaffold_2	26902202	26902620	H3K4me3_peak_13579	419	60
scaffold_2	26944380	26945386	H3K4me3_peak_13581	1007	89
scaffold_2	26967819	26968380	H3K4me3_peak_13585	562	151
scaffold_2	26998365	26999545	H3K4me3_peak_13586	1181	168
scaffold_2	27406494	27406985	H3K4me3_peak_13590	492	49
scaffold_2	27526424	27527439	H3K4me3_peak_13594	1016	130
scaffold_2	27717157	27718132	H3K4me3_peak_13599	976	59
scaffold_2	27763438	27764299	H3K4me3_peak_13604	862	88
scaffold_2	27851777	27852350	H3K4me3_peak_13609	574	65
scaffold_2	27959903	27960649	H3K4me3_peak_13613	747	124
scaffold_2	28009284	28009651	H3K4me3_peak_13617	368	49
scaffold_2	28047142	28047650	H3K4me3_peak_13619	509	74
scaffold_2	28326583	28327078	H3K4me3_peak_13624	496	86
scaffold_2	28368827	28369422	H3K4me3_peak_13626	596	78
scaffold_2	28539065	28539396	H3K4me3_peak_13634	332	51
scaffold_2	29016286	29017044	H3K4me3_peak_13642	759	62
scaffold_2	29071014	29071350	H3K4me3_peak_13646	337	89
scaffold_2	29079889	29080245	H3K4me3_peak_13648	357	110
scaffold_2	29125167	29125834	H3K4me3_peak_13650	668	76
scaffold_2	29275148	29275648	H3K4me3_peak_13655	501	135
scaffold_2	29283238	29283768	H3K4me3_peak_13656	531	70
scaffold_2	29455709	29456126	H3K4me3_peak_13658	418	113
scaffold_2	29789308	29790027	H3K4me3_peak_13666	720	163
scaffold_2	29992184	29993256	H3K4me3_peak_13676	1073	58
scaffold_2	30027547	30027913	H3K4me3_peak_13678	367	77
scaffold_2	30047735	30048670	H3K4me3_peak_13679	936	84
scaffold_2	30656379	30656808	H3K4me3_peak_13698	430	63
scaffold_2	31070446	31071261	H3K4me3_peak_13701	816	121
scaffold_2	31181455	31182003	H3K4me3_peak_13706	549	77
scaffold_2	31245565	31246219	H3K4me3_peak_13713	655	70
scaffold_2	31305350	31306471	H3K4me3_peak_13722	1122	63
scaffold_2	31316695	31317485	H3K4me3_peak_13724	791	115
scaffold_2	31332886	31333601	H3K4me3_peak_13726	716	120
scaffold_2	31333686	31334630	H3K4me3_peak_13727	945	108
scaffold_2	31434205	31435262	H3K4me3_peak_13732	1058	68
scaffold_2	31486878	31487275	H3K4me3_peak_13737	398	52
scaffold_2	31565781	31566624	H3K4me3_peak_13741	844	149
scaffold_2	31609260	31610146	H3K4me3_peak_13746	887	79
scaffold_2	31647785	31648651	H3K4me3_peak_13749	867	90
scaffold_2	31813438	31814350	H3K4me3_peak_13753	913	195
scaffold_2	31825184	31825911	H3K4me3_peak_13756	728	137
scaffold_2	31835195	31836379	H3K4me3_peak_13758	1185	101
scaffold_2	31839445	31841139	H3K4me3_peak_13760	1695	96
scaffold_2	31987166	31988355	H3K4me3_peak_13762	1190	137
scaffold_2	31990909	31991447	H3K4me3_peak_13764	539	102
scaffold_2	32176322	32177747	H3K4me3_peak_13768	1426	133
scaffold_2	32184859	32185585	H3K4me3_peak_13772	727	120
scaffold_2	32188400	32189275	H3K4me3_peak_13773	876	132
scaffold_2	32235090	32235810	H3K4me3_peak_13775	721	72
scaffold_2	32318661	32319532	H3K4me3_peak_13782	872	100
scaffold_2	32324360	32325350	H3K4me3_peak_13783	991	89
scaffold_2	32331194	32331638	H3K4me3_peak_13784	445	77
scaffold_2	32334902	32335580	H3K4me3_peak_13786	679	88
scaffold_2	32417318	32418186	H3K4me3_peak_13789	869	63
scaffold_2	32422048	32423001	H3K4me3_peak_13792	954	92
scaffold_2	32471853	32472628	H3K4me3_peak_13793	776	84
scaffold_2	32475603	32476020	H3K4me3_peak_13794	418	156
scaffold_2	32626300	32626591	H3K4me3_peak_13800	292	146
scaffold_2	32781913	32783224	H3K4me3_peak_13812	1312	147
scaffold_2	32790295	32790950	H3K4me3_peak_13815	656	132
scaffold_2	33242589	33243059	H3K4me3_peak_13818	471	80
scaffold_2	33269041	33269716	H3K4me3_peak_13826	676	107
scaffold_2	33286594	33288168	H3K4me3_peak_13832	1575	102
scaffold_2	33782041	33782680	H3K4me3_peak_13844	640	96
scaffold_2	33924522	33924827	H3K4me3_peak_13853	306	64
scaffold_2	34141045	34141596	H3K4me3_peak_13859	552	61
scaffold_2	34297321	34298190	H3K4me3_peak_13864	870	72
scaffold_2	34613955	34614578	H3K4me3_peak_13876	624	61
scaffold_2	34661293	34662045	H3K4me3_peak_13877	753	79
scaffold_2	34718832	34719265	H3K4me3_peak_13879	434	100
scaffold_2	35031645	35032332	H3K4me3_peak_13889	688	68
scaffold_2	35116311	35117064	H3K4me3_peak_13894	754	97
scaffold_2	35232896	35233414	H3K4me3_peak_13897	519	153
scaffold_2	36171321	36171934	H3K4me3_peak_13920	614	90
scaffold_2	36225764	36226530	H3K4me3_peak_13925	767	185
scaffold_2	36230446	36231339	H3K4me3_peak_13927	894	181
scaffold_2	36265752	36267123	H3K4me3_peak_13934	1372	159
scaffold_2	36277742	36278226	H3K4me3_peak_13936	485	82
scaffold_2	36294430	36294901	H3K4me3_peak_13940	472	101
scaffold_2	36329215	36330452	H3K4me3_peak_13941	1238	99
scaffold_2	36337494	36338299	H3K4me3_peak_13945	806	70
scaffold_2	36350683	36351702	H3K4me3_peak_13950	1020	101
scaffold_2	36411679	36412429	H3K4me3_peak_13959	751	190
scaffold_2	36418525	36419106	H3K4me3_peak_13960	582	266
scaffold_2	36442257	36442570	H3K4me3_peak_13962	314	59
scaffold_2	36591796	36592349	H3K4me3_peak_13966	554	87
scaffold_2	36615996	36616730	H3K4me3_peak_13969	735	121
scaffold_2	36976044	36976759	H3K4me3_peak_13981	716	67
scaffold_2	37089780	37090546	H3K4me3_peak_13987	767	83
scaffold_2	37320607	37321808	H3K4me3_peak_13998	1202	99
scaffold_2	37397910	37398412	H3K4me3_peak_14007	503	106
scaffold_2	37406279	37406854	H3K4me3_peak_14009	576	69
scaffold_2	37446431	37447175	H3K4me3_peak_14010	745	96
scaffold_2	37587154	37587861	H3K4me3_peak_14014	708	88
scaffold_2	37634174	37634582	H3K4me3_peak_14016	409	105
scaffold_2	37798888	37799966	H3K4me3_peak_14017	1079	121
scaffold_2	37955465	37956649	H3K4me3_peak_14028	1185	136
scaffold_2	37965406	37966186	H3K4me3_peak_14031	781	119
scaffold_2	37970218	37971223	H3K4me3_peak_14033	1006	275
scaffold_2	37981898	37982833	H3K4me3_peak_14034	936	77
scaffold_2	37983860	37984668	H3K4me3_peak_14035	809	139
scaffold_2	38561302	38561955	H3K4me3_peak_14052	654	57
scaffold_2	38744515	38745043	H3K4me3_peak_14053	529	98
scaffold_2	38865562	38866196	H3K4me3_peak_14058	635	127
scaffold_2	38878162	38879344	H3K4me3_peak_14059	1183	151
scaffold_2	38895915	38896257	H3K4me3_peak_14060	343	74
scaffold_2	38931545	38932183	H3K4me3_peak_14061	639	98
scaffold_2	39045404	39045774	H3K4me3_peak_14064	371	89
scaffold_2	39354779	39355291	H3K4me3_peak_14068	513	52
scaffold_2	39386966	39387377	H3K4me3_peak_14070	412	66
scaffold_2	39582059	39582497	H3K4me3_peak_14080	439	83
scaffold_2	39892493	39893216	H3K4me3_peak_14087	724	98
scaffold_2	40182848	40184270	H3K4me3_peak_14094	1423	254
scaffold_2	40327931	40328683	H3K4me3_peak_14097	753	123
scaffold_2	40349174	40349444	H3K4me3_peak_14099	271	118
scaffold_2	40349589	40350797	H3K4me3_peak_14100	1209	146
scaffold_2	40352831	40353665	H3K4me3_peak_14102	835	139
scaffold_2	40368776	40369854	H3K4me3_peak_14104	1079	75
scaffold_2	40378770	40379538	H3K4me3_peak_14106	769	100
scaffold_2	40622470	40622997	H3K4me3_peak_14111	528	158
scaffold_2	40830978	40831377	H3K4me3_peak_14120	400	102
scaffold_2	40959765	40960176	H3K4me3_peak_14122	412	63
scaffold_2	40973005	40973618	H3K4me3_peak_14124	614	89
scaffold_2	41253303	41253795	H3K4me3_peak_14131	493	70
scaffold_2	41332762	41333387	H3K4me3_peak_14134	626	96
scaffold_2	41507705	41508300	H3K4me3_peak_14137	596	115
scaffold_2	41548430	41548929	H3K4me3_peak_14139	500	150
scaffold_2	41565688	41566300	H3K4me3_peak_14140	613	63
scaffold_2	41988457	41989669	H3K4me3_peak_14144	1213	50
scaffold_2	42013823	42014512	H3K4me3_peak_14145	690	65
scaffold_2	42116959	42118024	H3K4me3_peak_14154	1066	99
scaffold_2	42198212	42198924	H3K4me3_peak_14160	713	52
scaffold_2	42216623	42217275	H3K4me3_peak_14165	653	72
scaffold_2	42230300	42230983	H3K4me3_peak_14169	684	125
scaffold_2	42275207	42275711	H3K4me3_peak_14173	505	104
scaffold_2	42290120	42290709	H3K4me3_peak_14177	590	108
scaffold_2	42290816	42291458	H3K4me3_peak_14178	643	84
scaffold_2	42293721	42294555	H3K4me3_peak_14179	835	85
scaffold_2	42301718	42302341	H3K4me3_peak_14182	624	153
scaffold_2	42354881	42355933	H3K4me3_peak_14187	1053	201
scaffold_2	42374434	42375630	H3K4me3_peak_14190	1197	72
scaffold_2	42389554	42390306	H3K4me3_peak_14192	753	138
scaffold_2	42410274	42411321	H3K4me3_peak_14195	1048	71
scaffold_2	42424330	42424995	H3K4me3_peak_14200	666	108
scaffold_2	42480863	42481714	H3K4me3_peak_14202	852	213
scaffold_2	42504291	42505653	H3K4me3_peak_14204	1363	108
scaffold_2	42506051	42506337	H3K4me3_peak_14205	287	101
scaffold_2	42532979	42533278	H3K4me3_peak_14206	300	56
scaffold_2	42542574	42543154	H3K4me3_peak_14207	581	164
scaffold_2	42559071	42559988	H3K4me3_peak_14208	918	141
scaffold_2	42645194	42645561	H3K4me3_peak_14217	368	68
scaffold_2	42679885	42680764	H3K4me3_peak_14219	880	141
scaffold_2	42686906	42687901	H3K4me3_peak_14220	996	66
scaffold_2	42701228	42702365	H3K4me3_peak_14221	1138	93
scaffold_2	42725254	42726739	H3K4me3_peak_14224	1486	64
scaffold_2	42747525	42748350	H3K4me3_peak_14226	826	99
scaffold_2	42752900	42753985	H3K4me3_peak_14229	1086	210
scaffold_2	42789982	42790819	H3K4me3_peak_14233	838	224
scaffold_2	42860142	42860884	H3K4me3_peak_14237	743	86
scaffold_2	42872756	42873865	H3K4me3_peak_14239	1110	78
scaffold_2	42916489	42917019	H3K4me3_peak_14245	531	67
scaffold_2	42917099	42917719	H3K4me3_peak_14246	621	54
scaffold_2	43012246	43012778	H3K4me3_peak_14256	533	104
scaffold_2	43067630	43068437	H3K4me3_peak_14263	808	62
scaffold_2	43087650	43088029	H3K4me3_peak_14267	380	52
scaffold_2	43168892	43169917	H3K4me3_peak_14280	1026	57
scaffold_2	43192520	43192981	H3K4me3_peak_14285	462	104
scaffold_2	43199121	43200389	H3K4me3_peak_14288	1269	84
scaffold_2	43210770	43212880	H3K4me3_peak_14291	2111	94
scaffold_2	43219216	43220288	H3K4me3_peak_14293	1073	89
scaffold_2	43229054	43229376	H3K4me3_peak_14296	323	131
scaffold_2	43342987	43343738	H3K4me3_peak_14302	752	64
scaffold_2	43400294	43401121	H3K4me3_peak_14307	828	79
scaffold_2	43409524	43410485	H3K4me3_peak_14311	962	175
scaffold_2	43424480	43425250	H3K4me3_peak_14312	771	88
scaffold_2	43490217	43491369	H3K4me3_peak_14317	1153	77
scaffold_2	43491421	43491991	H3K4me3_peak_14318	571	100
scaffold_2	43497740	43499536	H3K4me3_peak_14322	1797	98
scaffold_2	43527602	43528554	H3K4me3_peak_14324	953	85
scaffold_2	43530915	43532674	H3K4me3_peak_14325	1760	78
scaffold_2	43558458	43559480	H3K4me3_peak_14332	1023	193
scaffold_2	43559549	43560234	H3K4me3_peak_14333	686	73
scaffold_2	43571656	43572980	H3K4me3_peak_14335	1325	110
scaffold_2	43589681	43590666	H3K4me3_peak_14339	986	87
scaffold_2	43603473	43603775	H3K4me3_peak_14342	303	83
scaffold_2	43631930	43632881	H3K4me3_peak_14346	952	75
scaffold_2	43633156	43633506	H3K4me3_peak_14347	351	78
scaffold_2	43636689	43637300	H3K4me3_peak_14348	612	115
scaffold_2	43702460	43703356	H3K4me3_peak_14361	897	73
scaffold_2	43716413	43716727	H3K4me3_peak_14367	315	67
scaffold_2	43732256	43733605	H3K4me3_peak_14373	1350	80
scaffold_2	43737117	43737947	H3K4me3_peak_14375	831	89
scaffold_2	43755009	43755411	H3K4me3_peak_14376	403	48
scaffold_2	43755520	43756751	H3K4me3_peak_14377	1232	75
scaffold_2	43761872	43762495	H3K4me3_peak_14378	624	164
scaffold_2	43766514	43768118	H3K4me3_peak_14381	1605	147
scaffold_2	43782872	43783615	H3K4me3_peak_14383	744	111
scaffold_2	43785326	43786799	H3K4me3_peak_14384	1474	108
scaffold_2	43799556	43800101	H3K4me3_peak_14387	546	92
scaffold_2	43800231	43800995	H3K4me3_peak_14388	765	100
scaffold_2	43828583	43829416	H3K4me3_peak_14391	834	71
scaffold_2	43851650	43852387	H3K4me3_peak_14393	738	138
scaffold_2	43870091	43870718	H3K4me3_peak_14394	628	106
scaffold_2	43898680	43899427	H3K4me3_peak_14399	748	73
scaffold_2	43906910	43907810	H3K4me3_peak_14404	901	119
scaffold_2	43913747	43915127	H3K4me3_peak_14406	1381	67
scaffold_2	43933963	43934279	H3K4me3_peak_14412	317	76
scaffold_2	43934400	43935218	H3K4me3_peak_14413	819	130
scaffold_2	43941273	43941798	H3K4me3_peak_14415	526	73
scaffold_2	43980410	43981135	H3K4me3_peak_14421	726	105
scaffold_2	43989663	43990685	H3K4me3_peak_14423	1023	161
scaffold_2	44005904	44006777	H3K4me3_peak_14427	874	99
scaffold_2	44023755	44025196	H3K4me3_peak_14431	1442	78
scaffold_2	44027665	44028599	H3K4me3_peak_14432	935	66
scaffold_2	44049478	44050367	H3K4me3_peak_14439	890	85
scaffold_2	44053414	44053823	H3K4me3_peak_14440	410	186
scaffold_2	44058438	44059015	H3K4me3_peak_14444	578	95
scaffold_2	44080276	44081408	H3K4me3_peak_14447	1133	156
scaffold_2	44089266	44090080	H3K4me3_peak_14451	815	107
scaffold_2	44090183	44090523	H3K4me3_peak_14452	341	58
scaffold_2	44112449	44113373	H3K4me3_peak_14459	925	144
scaffold_2	44141918	44143061	H3K4me3_peak_14465	1144	95
scaffold_2	44164376	44165203	H3K4me3_peak_14471	828	103
scaffold_2	44212724	44213927	H3K4me3_peak_14477	1204	99
scaffold_2	44216697	44217793	H3K4me3_peak_14478	1097	53
scaffold_2	44252213	44252778	H3K4me3_peak_14486	566	94
scaffold_2	44275092	44275705	H3K4me3_peak_14490	614	94
scaffold_2	44388709	44389172	H3K4me3_peak_14501	464	78
scaffold_2	44500966	44501425	H3K4me3_peak_14512	460	80
scaffold_2	44505574	44506023	H3K4me3_peak_14516	450	148
scaffold_2	44512651	44513470	H3K4me3_peak_14521	820	125
scaffold_2	44524346	44525852	H3K4me3_peak_14523	1507	82
scaffold_2	44538283	44539708	H3K4me3_peak_14525	1426	63
scaffold_2	44544387	44545103	H3K4me3_peak_14527	717	82
scaffold_2	44545164	44545562	H3K4me3_peak_14528	399	62
scaffold_2	44559874	44560352	H3K4me3_peak_14531	479	103
scaffold_2	44581971	44582303	H3K4me3_peak_14544	333	55
scaffold_2	44582351	44582716	H3K4me3_peak_14545	366	73
scaffold_2	44596867	44597911	H3K4me3_peak_14548	1045	139
scaffold_2	44674661	44675773	H3K4me3_peak_14557	1113	84
scaffold_2	44681981	44683385	H3K4me3_peak_14558	1405	96
scaffold_2	44699580	44700766	H3K4me3_peak_14563	1187	67
scaffold_2	44724374	44725534	H3K4me3_peak_14566	1161	198
scaffold_2	44737541	44738289	H3K4me3_peak_14570	749	68
scaffold_2	44751367	44752269	H3K4me3_peak_14574	903	49
scaffold_2	44764881	44765443	H3K4me3_peak_14578	563	94
scaffold_2	44775032	44775340	H3K4me3_peak_14581	309	89
scaffold_2	44790576	44792090	H3K4me3_peak_14583	1515	173
scaffold_2	44798274	44799358	H3K4me3_peak_14585	1085	119
scaffold_2	44802353	44803796	H3K4me3_peak_14586	1444	117
scaffold_2	44807771	44808476	H3K4me3_peak_14588	706	78
scaffold_2	44816899	44817720	H3K4me3_peak_14592	822	155
scaffold_2	44894948	44895385	H3K4me3_peak_14599	438	63
scaffold_2	44910141	44911514	H3K4me3_peak_14602	1374	113
scaffold_2	45055262	45056453	H3K4me3_peak_14612	1192	77
scaffold_2	45083022	45084775	H3K4me3_peak_14614	1754	106
scaffold_2	45241933	45242447	H3K4me3_peak_14620	515	69
scaffold_2	45716408	45716932	H3K4me3_peak_14629	525	140
scaffold_2	45851218	45851934	H3K4me3_peak_14630	717	93
scaffold_2	45852039	45852436	H3K4me3_peak_14631	398	47
scaffold_2	46026398	46028542	H3K4me3_peak_14634	2145	136
scaffold_2	46040627	46041597	H3K4me3_peak_14639	971	104
scaffold_2	46052227	46053611	H3K4me3_peak_14644	1385	141
scaffold_2	46067805	46068127	H3K4me3_peak_14646	323	111
scaffold_2	46081064	46081833	H3K4me3_peak_14651	770	235
scaffold_2	46082061	46082569	H3K4me3_peak_14652	509	77
scaffold_2	46092813	46093454	H3K4me3_peak_14654	642	149
scaffold_2	46148004	46148460	H3K4me3_peak_14661	457	70
scaffold_2	46461524	46462047	H3K4me3_peak_14668	524	49
scaffold_2	46538288	46538786	H3K4me3_peak_14673	499	99
scaffold_2	46574725	46575332	H3K4me3_peak_14674	608	197
scaffold_2	46578278	46579264	H3K4me3_peak_14675	987	115
scaffold_2	46646522	46647106	H3K4me3_peak_14678	585	62
scaffold_2	46647177	46647755	H3K4me3_peak_14679	579	54
scaffold_2	46651673	46652392	H3K4me3_peak_14680	720	86
scaffold_2	46667402	46668856	H3K4me3_peak_14682	1455	114
scaffold_2	46680913	46681456	H3K4me3_peak_14685	544	112
scaffold_2	46686319	46686678	H3K4me3_peak_14686	360	74
scaffold_2	46686795	46687770	H3K4me3_peak_14687	976	203
scaffold_2	46706954	46708353	H3K4me3_peak_14691	1400	104
scaffold_2	46738877	46739523	H3K4me3_peak_14693	647	82
scaffold_2	46753026	46753909	H3K4me3_peak_14698	884	145
scaffold_2	46766236	46766969	H3K4me3_peak_14702	734	113
scaffold_2	46806125	46806969	H3K4me3_peak_14704	845	177
scaffold_2	46821630	46822387	H3K4me3_peak_14706	758	61
scaffold_2	46846796	46847704	H3K4me3_peak_14710	909	164
scaffold_2	46849921	46851063	H3K4me3_peak_14711	1143	146
scaffold_2	46861212	46861798	H3K4me3_peak_14714	587	62
scaffold_2	46905819	46906947	H3K4me3_peak_14717	1129	93
scaffold_2	46955459	46956905	H3K4me3_peak_14721	1447	70
scaffold_2	47000114	47000647	H3K4me3_peak_14726	534	80
scaffold_2	47022289	47022590	H3K4me3_peak_14730	302	65
scaffold_2	47024810	47025855	H3K4me3_peak_14733	1046	68
scaffold_2	47034807	47035532	H3K4me3_peak_14735	726	95
scaffold_2	47043114	47044649	H3K4me3_peak_14738	1536	113
scaffold_2	47068817	47069961	H3K4me3_peak_14747	1145	75
scaffold_2	47082362	47083656	H3K4me3_peak_14751	1295	129
scaffold_2	47087958	47089126	H3K4me3_peak_14752	1169	92
scaffold_2	47118673	47119325	H3K4me3_peak_14756	653	89
scaffold_2	47123552	47124236	H3K4me3_peak_14757	685	148
scaffold_2	47136657	47137163	H3K4me3_peak_14758	507	91
scaffold_2	47151236	47154208	H3K4me3_peak_14762	2973	52
scaffold_2	47170149	47170982	H3K4me3_peak_14768	834	137
scaffold_2	47188900	47189226	H3K4me3_peak_14772	327	86
scaffold_2	47203208	47203778	H3K4me3_peak_14775	571	110
scaffold_2	47203824	47204258	H3K4me3_peak_14776	435	110
scaffold_2	47213816	47214777	H3K4me3_peak_14778	962	104
scaffold_2	47216172	47217265	H3K4me3_peak_14779	1094	93
scaffold_2	47226575	47226937	H3K4me3_peak_14783	363	50
scaffold_2	47226994	47227478	H3K4me3_peak_14784	485	75
scaffold_2	47273410	47273867	H3K4me3_peak_14792	458	65
scaffold_2	47279460	47280370	H3K4me3_peak_14794	911	80
scaffold_2	47313408	47314029	H3K4me3_peak_14795	622	112
scaffold_2	47377908	47378672	H3K4me3_peak_14798	765	102
scaffold_2	47410149	47410979	H3K4me3_peak_14803	831	62
scaffold_2	47416232	47416868	H3K4me3_peak_14805	637	130
scaffold_2	47451154	47452152	H3K4me3_peak_14806	999	146
scaffold_2	47478058	47479161	H3K4me3_peak_14813	1104	105
scaffold_2	47577643	47579042	H3K4me3_peak_14827	1400	134
scaffold_2	47585973	47586423	H3K4me3_peak_14830	451	115
scaffold_2	47593455	47594718	H3K4me3_peak_14832	1264	99
scaffold_2	47598072	47598763	H3K4me3_peak_14834	692	98
scaffold_2	47666550	47666850	H3K4me3_peak_14839	301	115
scaffold_2	47671074	47671620	H3K4me3_peak_14840	547	192
scaffold_2	47682886	47683512	H3K4me3_peak_14843	627	95
scaffold_2	47695871	47696411	H3K4me3_peak_14847	541	65
scaffold_2	47739809	47740839	H3K4me3_peak_14850	1031	87
scaffold_2	47740994	47741374	H3K4me3_peak_14851	381	59
scaffold_2	47745313	47745667	H3K4me3_peak_14852	355	89
scaffold_2	47785904	47786558	H3K4me3_peak_14856	655	93
scaffold_2	47792992	47793615	H3K4me3_peak_14858	624	108
scaffold_2	47799999	47800534	H3K4me3_peak_14859	536	68
scaffold_2	47800678	47801021	H3K4me3_peak_14860	344	85
scaffold_2	47824090	47824560	H3K4me3_peak_14867	471	81
scaffold_2	47849141	47849849	H3K4me3_peak_14871	709	69
scaffold_2	47861289	47862421	H3K4me3_peak_14875	1133	146
scaffold_2	47888663	47889016	H3K4me3_peak_14877	354	47
scaffold_2	47927399	47927831	H3K4me3_peak_14884	433	85
scaffold_2	47938217	47939435	H3K4me3_peak_14888	1219	185
scaffold_2	47957165	47957910	H3K4me3_peak_14892	746	85
scaffold_2	47985361	47986235	H3K4me3_peak_14896	875	180
scaffold_2	47988043	47988742	H3K4me3_peak_14897	700	104
scaffold_2	48019136	48019798	H3K4me3_peak_14900	663	183
scaffold_2	48027016	48028516	H3K4me3_peak_14902	1501	149
scaffold_2	48031375	48032278	H3K4me3_peak_14903	904	192
scaffold_2	48038489	48039277	H3K4me3_peak_14905	789	211
scaffold_2	48043345	48044042	H3K4me3_peak_14906	698	126
scaffold_2	48090362	48091494	H3K4me3_peak_14910	1133	94
scaffold_2	48134965	48135543	H3K4me3_peak_14914	579	69
scaffold_2	48141802	48142712	H3K4me3_peak_14916	911	103
scaffold_2	48147982	48149040	H3K4me3_peak_14918	1059	91
scaffold_2	48167911	48168207	H3K4me3_peak_14920	297	97
scaffold_2	48172156	48172944	H3K4me3_peak_14922	789	112
scaffold_2	48198584	48200270	H3K4me3_peak_14925	1687	79
scaffold_2	48207723	48208487	H3K4me3_peak_14929	765	193
scaffold_2	48212111	48212897	H3K4me3_peak_14930	787	123
scaffold_2	48241406	48242760	H3K4me3_peak_14931	1355	234
scaffold_2	48308765	48309754	H3K4me3_peak_14936	990	165
scaffold_2	48316650	48317492	H3K4me3_peak_14937	843	64
scaffold_2	48351930	48352211	H3K4me3_peak_14940	282	90
scaffold_2	48446937	48447572	H3K4me3_peak_14945	636	57
scaffold_2	48557567	48558375	H3K4me3_peak_14947	809	61
scaffold_2	48576561	48577127	H3K4me3_peak_14953	567	138
scaffold_2	48623954	48625342	H3K4me3_peak_14956	1389	103
scaffold_2	48626837	48627226	H3K4me3_peak_14957	390	72
scaffold_2	48628506	48628795	H3K4me3_peak_14959	290	65
scaffold_2	48632587	48634085	H3K4me3_peak_14961	1499	72
scaffold_2	48654189	48656321	H3K4me3_peak_14963	2133	78
scaffold_2	48702682	48703090	H3K4me3_peak_14966	409	83
scaffold_2	48703213	48703805	H3K4me3_peak_14967	593	100
scaffold_2	49304300	49305212	H3K4me3_peak_14993	913	113
scaffold_2	49308441	49308774	H3K4me3_peak_14994	334	82
scaffold_2	49309207	49309700	H3K4me3_peak_14995	494	85
scaffold_2	49317998	49319110	H3K4me3_peak_14996	1113	125
scaffold_2	49335366	49336436	H3K4me3_peak_14999	1071	154
scaffold_2	49363720	49364270	H3K4me3_peak_15000	551	70
scaffold_2	49389778	49390368	H3K4me3_peak_15003	591	88
scaffold_2	49402502	49403029	H3K4me3_peak_15005	528	123
scaffold_2	49437355	49437991	H3K4me3_peak_15010	637	108
scaffold_2	49490654	49491632	H3K4me3_peak_15015	979	77
scaffold_2	49531109	49532212	H3K4me3_peak_15019	1104	104
scaffold_2	49532350	49532865	H3K4me3_peak_15020	516	59
scaffold_2	49574355	49576059	H3K4me3_peak_15022	1705	105
scaffold_2	50044364	50045045	H3K4me3_peak_15033	682	166
scaffold_2	50101318	50102090	H3K4me3_peak_15037	773	124
scaffold_2	50120015	50120874	H3K4me3_peak_15043	860	119
scaffold_2	50156660	50157665	H3K4me3_peak_15046	1006	136
scaffold_2	50278096	50278498	H3K4me3_peak_15056	403	69
scaffold_2	50286166	50287096	H3K4me3_peak_15057	931	107
scaffold_2	50483354	50483958	H3K4me3_peak_15060	605	58
scaffold_2	50484354	50485794	H3K4me3_peak_15061	1441	77
scaffold_2	50495797	50496627	H3K4me3_peak_15063	831	86
scaffold_2	50664015	50664522	H3K4me3_peak_15068	508	72
scaffold_2	50710574	50711721	H3K4me3_peak_15078	1148	91
scaffold_2	50743960	50745189	H3K4me3_peak_15082	1230	89
scaffold_2	50750580	50751445	H3K4me3_peak_15085	866	113
scaffold_2	50754362	50754941	H3K4me3_peak_15088	580	88
scaffold_2	50797743	50798249	H3K4me3_peak_15093	507	96
scaffold_2	50811276	50811826	H3K4me3_peak_15095	551	110
scaffold_2	51033533	51034018	H3K4me3_peak_15098	486	147
scaffold_2	51046156	51046819	H3K4me3_peak_15102	664	70
scaffold_2	51118088	51118818	H3K4me3_peak_15104	731	70
scaffold_2	51135344	51135876	H3K4me3_peak_15105	533	53
scaffold_2	51136143	51137250	H3K4me3_peak_15106	1108	52
scaffold_2	51283908	51284272	H3K4me3_peak_15108	365	67
scaffold_2	51445653	51446127	H3K4me3_peak_15113	475	59
scaffold_2	51446319	51447345	H3K4me3_peak_15114	1027	100
scaffold_2	51492970	51493692	H3K4me3_peak_15119	723	147
scaffold_2	51493953	51494493	H3K4me3_peak_15120	541	141
scaffold_2	51500012	51501115	H3K4me3_peak_15121	1104	111
scaffold_2	51584531	51585506	H3K4me3_peak_15124	976	137
scaffold_2	51677543	51678073	H3K4me3_peak_15129	531	122
scaffold_2	51735389	51736326	H3K4me3_peak_15132	938	47
scaffold_2	51736391	51736810	H3K4me3_peak_15133	420	45
scaffold_2	51757152	51758043	H3K4me3_peak_15134	892	104
scaffold_2	52187794	52188571	H3K4me3_peak_15138	778	67
scaffold_2	52245073	52245628	H3K4me3_peak_15141	556	79
scaffold_2	52274520	52275013	H3K4me3_peak_15142	494	148
scaffold_2	52275122	52275643	H3K4me3_peak_15143	522	62
scaffold_2	52286260	52286802	H3K4me3_peak_15145	543	73
scaffold_2	52319210	52319933	H3K4me3_peak_15148	724	74
scaffold_2	52321902	52322472	H3K4me3_peak_15149	571	60
scaffold_2	52354553	52355166	H3K4me3_peak_15151	614	82
scaffold_2	52398167	52398965	H3K4me3_peak_15154	799	137
scaffold_2	52420412	52421520	H3K4me3_peak_15159	1109	124
scaffold_2	52546916	52547655	H3K4me3_peak_15169	740	209
scaffold_2	52553028	52553625	H3K4me3_peak_15172	598	76
scaffold_2	52560378	52561650	H3K4me3_peak_15176	1273	105
scaffold_2	52566317	52566793	H3K4me3_peak_15177	477	47
scaffold_2	52567335	52567729	H3K4me3_peak_15178	395	112
scaffold_2	52676537	52677712	H3K4me3_peak_15186	1176	95
scaffold_2	52813502	52814115	H3K4me3_peak_15194	614	111
scaffold_2	52876044	52877508	H3K4me3_peak_15202	1465	83
scaffold_2	52883172	52884967	H3K4me3_peak_15204	1796	69
scaffold_2	52912187	52912714	H3K4me3_peak_15212	528	104
scaffold_2	52913937	52914746	H3K4me3_peak_15213	810	103
scaffold_2	52914786	52915830	H3K4me3_peak_15214	1045	106
scaffold_2	52931184	52931740	H3K4me3_peak_15216	557	82
scaffold_2	53048863	53049586	H3K4me3_peak_15222	724	115
scaffold_2	53177449	53178590	H3K4me3_peak_15229	1142	121
scaffold_2	53183698	53184550	H3K4me3_peak_15231	853	157
scaffold_2	53192298	53193426	H3K4me3_peak_15233	1129	81
scaffold_2	53200668	53202328	H3K4me3_peak_15237	1661	97
scaffold_2	53221457	53222368	H3K4me3_peak_15241	912	156
scaffold_2	53330338	53331431	H3K4me3_peak_15251	1094	105
scaffold_2	53354784	53355685	H3K4me3_peak_15253	902	207
scaffold_2	54904048	54904356	H3K4me3_peak_15281	309	48
scaffold_2	54912652	54913140	H3K4me3_peak_15283	489	44
scaffold_2	54952348	54953028	H3K4me3_peak_15288	681	88
scaffold_2	54978677	54980093	H3K4me3_peak_15293	1417	115
scaffold_2	55014424	55015133	H3K4me3_peak_15301	710	108
scaffold_2	55020505	55021413	H3K4me3_peak_15302	909	89
scaffold_2	55026483	55027300	H3K4me3_peak_15304	818	94
scaffold_2	55052856	55053598	H3K4me3_peak_15305	743	68
scaffold_2	55059726	55060134	H3K4me3_peak_15310	409	81
scaffold_2	55069926	55070234	H3K4me3_peak_15314	309	110
scaffold_2	55070357	55071262	H3K4me3_peak_15315	906	83
scaffold_2	55123753	55125031	H3K4me3_peak_15319	1279	122
scaffold_2	55153192	55154137	H3K4me3_peak_15320	946	165
scaffold_2	55241180	55241579	H3K4me3_peak_15324	400	84
scaffold_2	55255565	55257037	H3K4me3_peak_15325	1473	153
scaffold_2	55263906	55264605	H3K4me3_peak_15327	700	96
scaffold_2	55280612	55281357	H3K4me3_peak_15330	746	181
scaffold_2	55303582	55304374	H3K4me3_peak_15333	793	109
scaffold_2	55326800	55327763	H3K4me3_peak_15336	964	127
scaffold_2	55350290	55351426	H3K4me3_peak_15340	1137	76
scaffold_2	55355077	55355838	H3K4me3_peak_15342	762	161
scaffold_2	55533464	55534552	H3K4me3_peak_15358	1089	144
scaffold_2	55648577	55649076	H3K4me3_peak_15362	500	62
scaffold_2	55690499	55691610	H3K4me3_peak_15367	1112	121
scaffold_2	55705108	55706650	H3K4me3_peak_15371	1543	128
scaffold_2	55716076	55716649	H3K4me3_peak_15373	574	119
scaffold_2	55724772	55725724	H3K4me3_peak_15378	953	106
scaffold_2	55752612	55752949	H3K4me3_peak_15381	338	103
scaffold_2	55867423	55868301	H3K4me3_peak_15390	879	250
scaffold_2	55881244	55882695	H3K4me3_peak_15394	1452	156
scaffold_2	55906518	55907850	H3K4me3_peak_15396	1333	107
scaffold_2	55913305	55913972	H3K4me3_peak_15399	668	108
scaffold_2	55944682	55945069	H3K4me3_peak_15403	388	85
scaffold_2	56003701	56004137	H3K4me3_peak_15405	437	86
scaffold_2	56004178	56005109	H3K4me3_peak_15406	932	175
scaffold_2	56015951	56017216	H3K4me3_peak_15407	1266	164
scaffold_2	56082852	56083611	H3K4me3_peak_15414	760	56
scaffold_2	56091942	56092624	H3K4me3_peak_15417	683	91
scaffold_2	56095960	56096358	H3K4me3_peak_15419	399	90
scaffold_2	56111019	56111757	H3K4me3_peak_15425	739	184
scaffold_2	56126051	56127083	H3K4me3_peak_15427	1033	94
scaffold_2	56131344	56132584	H3K4me3_peak_15429	1241	117
scaffold_2	56138527	56139243	H3K4me3_peak_15430	717	80
scaffold_2	56500509	56501415	H3K4me3_peak_15434	907	108
scaffold_2	56514236	56514848	H3K4me3_peak_15435	613	75
scaffold_2	56551464	56551833	H3K4me3_peak_15437	370	91
scaffold_2	56555353	56556379	H3K4me3_peak_15441	1027	100
scaffold_2	56563539	56564772	H3K4me3_peak_15446	1234	164
scaffold_2	56583584	56584173	H3K4me3_peak_15447	590	90
scaffold_2	56588869	56589731	H3K4me3_peak_15451	863	91
scaffold_2	56594629	56595863	H3K4me3_peak_15455	1235	129
scaffold_2	56609287	56609903	H3K4me3_peak_15456	617	120
scaffold_2	56617059	56618434	H3K4me3_peak_15457	1376	130
scaffold_2	56630024	56630711	H3K4me3_peak_15463	688	124
scaffold_2	56630984	56631414	H3K4me3_peak_15464	431	71
scaffold_2	56632038	56633145	H3K4me3_peak_15465	1108	130
scaffold_2	56633256	56633628	H3K4me3_peak_15466	373	89
scaffold_2	56655321	56656306	H3K4me3_peak_15470	986	93
scaffold_2	56660786	56661768	H3K4me3_peak_15473	983	90
scaffold_2	56691009	56691355	H3K4me3_peak_15478	347	90
scaffold_2	56697934	56698250	H3K4me3_peak_15480	317	87
scaffold_2	56698823	56700019	H3K4me3_peak_15481	1197	89
scaffold_2	56715776	56716359	H3K4me3_peak_15486	584	52
scaffold_2	56725101	56726379	H3K4me3_peak_15491	1279	118
scaffold_2	56745576	56746311	H3K4me3_peak_15494	736	204
scaffold_2	56795471	56795788	H3K4me3_peak_15505	318	105
scaffold_2	56795827	56796203	H3K4me3_peak_15506	377	201
scaffold_2	56802514	56802981	H3K4me3_peak_15511	468	294
scaffold_2	56803289	56803772	H3K4me3_peak_15512	484	94
scaffold_2	56823539	56823849	H3K4me3_peak_15515	311	75
scaffold_2	56823982	56824369	H3K4me3_peak_15516	388	76
scaffold_2	56834740	56835560	H3K4me3_peak_15520	821	158
scaffold_2	56861656	56862787	H3K4me3_peak_15529	1132	83
scaffold_2	56864625	56864987	H3K4me3_peak_15531	363	93
scaffold_2	56869837	56870997	H3K4me3_peak_15532	1161	132
scaffold_2	56897164	56898398	H3K4me3_peak_15537	1235	80
scaffold_2	56917524	56918491	H3K4me3_peak_15538	968	116
scaffold_2	56923156	56924204	H3K4me3_peak_15540	1049	201
scaffold_2	56925759	56926395	H3K4me3_peak_15542	637	113
scaffold_2	56934889	56935250	H3K4me3_peak_15546	362	56
scaffold_2	56959439	56960393	H3K4me3_peak_15551	955	126
scaffold_2	56972782	56973431	H3K4me3_peak_15553	650	125
scaffold_2	56982758	56984314	H3K4me3_peak_15556	1557	100
scaffold_2	56989547	56990625	H3K4me3_peak_15557	1079	188
scaffold_2	56997766	56998444	H3K4me3_peak_15559	679	63
scaffold_2	57015485	57016491	H3K4me3_peak_15566	1007	107
scaffold_2	57026132	57027497	H3K4me3_peak_15571	1366	85
scaffold_2	57038344	57039048	H3K4me3_peak_15574	705	101
scaffold_2	57071343	57072233	H3K4me3_peak_15587	891	107
scaffold_2	57094363	57095056	H3K4me3_peak_15595	694	50
scaffold_2	57115937	57116774	H3K4me3_peak_15596	838	100
scaffold_2	57129336	57129935	H3K4me3_peak_15598	600	78
scaffold_2	57262872	57264114	H3K4me3_peak_15603	1243	80
scaffold_2	57275387	57275984	H3K4me3_peak_15608	598	90
scaffold_2	57286884	57287598	H3K4me3_peak_15612	715	125
scaffold_2	57294601	57295223	H3K4me3_peak_15617	623	144
scaffold_2	57295492	57296145	H3K4me3_peak_15618	654	123
scaffold_2	57311023	57311580	H3K4me3_peak_15625	558	54
scaffold_2	57321783	57323231	H3K4me3_peak_15627	1449	171
scaffold_2	57330121	57330902	H3K4me3_peak_15631	782	148
scaffold_2	57338009	57339287	H3K4me3_peak_15633	1279	172
scaffold_2	57347167	57347917	H3K4me3_peak_15635	751	110
scaffold_2	57368738	57369381	H3K4me3_peak_15645	644	89
scaffold_2	57649717	57650020	H3K4me3_peak_15652	304	76
scaffold_2	57650127	57650507	H3K4me3_peak_15653	381	61
scaffold_2	57657214	57658319	H3K4me3_peak_15655	1106	67
scaffold_2	57667398	57668689	H3K4me3_peak_15656	1292	93
scaffold_2	57699519	57700362	H3K4me3_peak_15660	844	79
scaffold_2	57708293	57708736	H3K4me3_peak_15663	444	110
scaffold_2	57746261	57747593	H3K4me3_peak_15665	1333	114
scaffold_2	57751522	57754068	H3K4me3_peak_15667	2547	112
scaffold_2	57779145	57780041	H3K4me3_peak_15674	897	186
scaffold_2	57784464	57785936	H3K4me3_peak_15677	1473	108
scaffold_2	57924664	57925293	H3K4me3_peak_15687	630	66
scaffold_2	57933199	57933819	H3K4me3_peak_15689	621	92
scaffold_2	57945657	57946814	H3K4me3_peak_15691	1158	165
scaffold_2	57946857	57947214	H3K4me3_peak_15692	358	62
scaffold_2	57953195	57955166	H3K4me3_peak_15694	1972	113
scaffold_2	57970174	57971120	H3K4me3_peak_15701	947	115
scaffold_2	57987405	57988994	H3K4me3_peak_15706	1590	199
scaffold_2	58004866	58005188	H3K4me3_peak_15710	323	72
scaffold_2	58013451	58014145	H3K4me3_peak_15713	695	61
scaffold_2	58017123	58018799	H3K4me3_peak_15714	1677	170
scaffold_2	58041465	58042349	H3K4me3_peak_15717	885	159
scaffold_2	58046090	58046816	H3K4me3_peak_15719	727	63
scaffold_2	58250180	58251531	H3K4me3_peak_15729	1352	112
scaffold_2	58361340	58361717	H3K4me3_peak_15733	378	73
scaffold_2	58362088	58363125	H3K4me3_peak_15734	1038	150
scaffold_2	58366165	58366919	H3K4me3_peak_15737	755	60
scaffold_2	58370623	58371444	H3K4me3_peak_15739	822	121
scaffold_2	58433880	58434547	H3K4me3_peak_15748	668	123
scaffold_2	58445091	58446315	H3K4me3_peak_15749	1225	140
scaffold_2	58598150	58598551	H3K4me3_peak_15771	402	108
scaffold_2	58610716	58611466	H3K4me3_peak_15772	751	87
scaffold_2	58623336	58623862	H3K4me3_peak_15775	527	96
scaffold_2	58647028	58647943	H3K4me3_peak_15784	916	215
scaffold_2	58651171	58651939	H3K4me3_peak_15785	769	111
scaffold_2	58667546	58668247	H3K4me3_peak_15790	702	264
scaffold_2	58668431	58668906	H3K4me3_peak_15791	476	74
scaffold_2	58683032	58683879	H3K4me3_peak_15793	848	132
scaffold_2	58694770	58695314	H3K4me3_peak_15794	545	60
scaffold_2	58707876	58708632	H3K4me3_peak_15803	757	102
scaffold_2	58757355	58758490	H3K4me3_peak_15807	1136	178
scaffold_2	58784673	58785770	H3K4me3_peak_15812	1098	172
scaffold_2	58816068	58817096	H3K4me3_peak_15815	1029	136
scaffold_2	58837347	58838534	H3K4me3_peak_15820	1188	97
scaffold_2	58846018	58847498	H3K4me3_peak_15821	1481	109
scaffold_2	58867940	58868331	H3K4me3_peak_15823	392	100
scaffold_2	58876506	58876945	H3K4me3_peak_15826	440	92
scaffold_2	58877373	58879033	H3K4me3_peak_15827	1661	125
scaffold_2	58886635	58887444	H3K4me3_peak_15829	810	58
scaffold_2	58892734	58893322	H3K4me3_peak_15830	589	162
scaffold_2	58902189	58903292	H3K4me3_peak_15833	1104	126
scaffold_2	58915130	58916681	H3K4me3_peak_15835	1552	92
scaffold_2	58933777	58934701	H3K4me3_peak_15836	925	148
scaffold_2	58946979	58947917	H3K4me3_peak_15838	939	127
scaffold_2	58956786	58957769	H3K4me3_peak_15840	984	167
scaffold_2	58957943	58958726	H3K4me3_peak_15841	784	52
scaffold_2	58964440	58965341	H3K4me3_peak_15845	902	64
scaffold_2	58984207	58985123	H3K4me3_peak_15852	917	94
scaffold_2	58990897	58991247	H3K4me3_peak_15855	351	81
scaffold_2	59029112	59030579	H3K4me3_peak_15857	1468	109
scaffold_2	59059138	59059920	H3K4me3_peak_15864	783	131
scaffold_2	59070064	59070396	H3K4me3_peak_15865	333	59
scaffold_2	59109793	59110606	H3K4me3_peak_15867	814	146
scaffold_2	59123496	59124362	H3K4me3_peak_15869	867	151
scaffold_2	59129898	59130699	H3K4me3_peak_15873	802	116
scaffold_2	59131641	59132780	H3K4me3_peak_15874	1140	119
scaffold_2	59140229	59141060	H3K4me3_peak_15877	832	141
scaffold_2	59147339	59148544	H3K4me3_peak_15879	1206	63
scaffold_2	59151381	59152316	H3K4me3_peak_15880	936	168
[truncated: 10,178 more rows]
