# Supplementary material for: Genome-wide mapping of histone H3 lysine 4 trimethylation in Eucalyptus grandis developing xylem
Source: BMC Plant Biol. 2015 May 10;15:117. doi: 10.1186/s12870-015-0499-0 (PMC4425858; doi:10.1186/s12870-015-0499-0)
Supplement: Additional file 5: — Genomic locations of annotated genes overlapping with significant H3K4me3 peaks. [file 12870_2015_499_MOESM5_ESM.xls]

## Sheet: Intersection_peaks_genes
Gene					H3K4me3 peak
Chromosome	Start position	End position	Strand	Gene model	Chromosome	Start position	End position	Peak name	Overlap (bp)
scaffold_1	55353	72175	+	Eucgr.A00006	scaffold_1	55666	56380	H3K4me3_peak_7	714
scaffold_1	143351	146117	+	Eucgr.A00015	scaffold_1	143894	144522	H3K4me3_peak_13	628
scaffold_1	153954	156909	+	Eucgr.A00017	scaffold_1	154722	155291	H3K4me3_peak_18	569
scaffold_1	157248	165232	-	Eucgr.A00018	scaffold_1	164229	164885	H3K4me3_peak_21	656
scaffold_1	166060	173618	+	Eucgr.A00019	scaffold_1	166414	167380	H3K4me3_peak_22	966
scaffold_1	195649	199441	-	Eucgr.A00023	scaffold_1	198381	198722	H3K4me3_peak_29	341
scaffold_1	319508	328013	-	Eucgr.A00035	scaffold_1	326856	327499	H3K4me3_peak_43	643
scaffold_1	330015	342743	+	Eucgr.A00036	scaffold_1	330238	330782	H3K4me3_peak_45	544
scaffold_1	346325	351501	+	Eucgr.A00037	scaffold_1	346250	347474	H3K4me3_peak_46	1149
scaffold_1	352560	357666	+	Eucgr.A00038	scaffold_1	352696	353150	H3K4me3_peak_49	454
scaffold_1	358418	362440	-	Eucgr.A00039	scaffold_1	361490	362551	H3K4me3_peak_53	950
scaffold_1	363031	371149	-	Eucgr.A00040	scaffold_1	370829	371485	H3K4me3_peak_56	320
scaffold_1	386384	389142	+	Eucgr.A00041	scaffold_1	386010	386445	H3K4me3_peak_58	61
scaffold_1	458592	459941	-	Eucgr.A00046	scaffold_1	458995	459945	H3K4me3_peak_62	946
scaffold_1	718062	723994	+	Eucgr.A00054	scaffold_1	719003	719319	H3K4me3_peak_66	316
scaffold_1	726788	729256	+	Eucgr.A00055	scaffold_1	727304	728119	H3K4me3_peak_67	815
scaffold_1	748480	750462	+	Eucgr.A00056	scaffold_1	748426	749233	H3K4me3_peak_68	753
scaffold_1	844419	845532	-	Eucgr.A00066	scaffold_1	843340	844531	H3K4me3_peak_78	112
scaffold_1	1086897	1092767	+	Eucgr.A00073	scaffold_1	1086969	1087835	H3K4me3_peak_95	866
scaffold_1	1113724	1117027	+	Eucgr.A00077	scaffold_1	1114148	1114831	H3K4me3_peak_98	683
scaffold_1	1182725	1184708	-	Eucgr.A00084	scaffold_1	1183513	1184869	H3K4me3_peak_112	1195
scaffold_1	1270341	1275211	+	Eucgr.A00093	scaffold_1	1270298	1271312	H3K4me3_peak_119	971
scaffold_1	1275550	1278976	-	Eucgr.A00094	scaffold_1	1277838	1278727	H3K4me3_peak_124	889
scaffold_1	1294841	1298760	+	Eucgr.A00095	scaffold_1	1295837	1297303	H3K4me3_peak_125	1466
scaffold_1	1330265	1331483	+	Eucgr.A00099	scaffold_1	1330359	1331775	H3K4me3_peak_128	1124
scaffold_1	1334452	1338127	-	Eucgr.A00100	scaffold_1	1337342	1338156	H3K4me3_peak_131	785
scaffold_1	1357226	1370416	-	Eucgr.A00103	scaffold_1	1369052	1369914	H3K4me3_peak_134	862
scaffold_1	1372582	1380527	-	Eucgr.A00104	scaffold_1	1379789	1380158	H3K4me3_peak_138	369
scaffold_1	1382305	1388764	-	Eucgr.A00105	scaffold_1	1387692	1388446	H3K4me3_peak_140	754
scaffold_1	1392503	1400337	-	Eucgr.A00106	scaffold_1	1398840	1400282	H3K4me3_peak_142	1442
scaffold_1	1401816	1405617	+	Eucgr.A00107	scaffold_1	1402236	1402806	H3K4me3_peak_143	570
scaffold_1	1408529	1409938	-	Eucgr.A00108	scaffold_1	1409212	1409796	H3K4me3_peak_144	584
scaffold_1	1420739	1423807	-	Eucgr.A00110	scaffold_1	1422748	1423359	H3K4me3_peak_145	611
scaffold_1	1533284	1535767	-	Eucgr.A00118	scaffold_1	1535272	1535796	H3K4me3_peak_156	495
scaffold_1	2206259	2210851	+	Eucgr.A00189	scaffold_1	2206695	2207607	H3K4me3_peak_178	912
scaffold_1	2212282	2215425	-	Eucgr.A00190	scaffold_1	2214016	2214922	H3K4me3_peak_183	906
scaffold_1	2240405	2241269	-	Eucgr.A00193	scaffold_1	2239603	2241197	H3K4me3_peak_189	792
scaffold_1	2284987	2289212	-	Eucgr.A00202	scaffold_1	2287500	2288796	H3K4me3_peak_202	1296
scaffold_1	2474346	2491563	+	Eucgr.A00211	scaffold_1	2475202	2475608	H3K4me3_peak_205	406
scaffold_1	2504338	2511151	+	Eucgr.A00213	scaffold_1	2504085	2506280	H3K4me3_peak_208	1942
scaffold_1	2525045	2527522	+	Eucgr.A00215	scaffold_1	2526101	2526519	H3K4me3_peak_213	418
scaffold_1	2528013	2530623	-	Eucgr.A00216	scaffold_1	2529587	2530306	H3K4me3_peak_216	719
scaffold_1	2918420	2926346	-	Eucgr.A00237	scaffold_1	2925123	2926005	H3K4me3_peak_221	882
scaffold_1	2935226	2939866	+	Eucgr.A00238	scaffold_1	2935828	2936734	H3K4me3_peak_224	906
scaffold_1	2935226	2939866	+	Eucgr.A00238	scaffold_1	2934942	2935566	H3K4me3_peak_223	340
scaffold_1	2948406	2953429	-	Eucgr.A00240	scaffold_1	2952619	2953086	H3K4me3_peak_227	467
scaffold_1	2993021	3001836	+	Eucgr.A00245	scaffold_1	2993417	2995101	H3K4me3_peak_229	1684
scaffold_1	3138252	3142816	+	Eucgr.A00250	scaffold_1	3138249	3139791	H3K4me3_peak_234	1539
scaffold_1	3143752	3150098	+	Eucgr.A00251	scaffold_1	3144012	3145133	H3K4me3_peak_236	1121
scaffold_1	3150266	3154351	-	Eucgr.A00252	scaffold_1	3151677	3152880	H3K4me3_peak_240	1203
scaffold_1	3150266	3154351	-	Eucgr.A00252	scaffold_1	3153882	3154445	H3K4me3_peak_242	469
scaffold_1	3155675	3161192	-	Eucgr.A00253	scaffold_1	3159801	3160806	H3K4me3_peak_244	1005
scaffold_1	3177195	3182774	+	Eucgr.A00256	scaffold_1	3177222	3177537	H3K4me3_peak_248	315
scaffold_1	3235220	3236248	-	Eucgr.A00260	scaffold_1	3235889	3237270	H3K4me3_peak_252	359
scaffold_1	3244366	3256902	+	Eucgr.A00261	scaffold_1	3244848	3245484	H3K4me3_peak_253	636
scaffold_1	3394717	3395530	-	Eucgr.A00268	scaffold_1	3395133	3395799	H3K4me3_peak_260	397
scaffold_1	3404988	3409877	+	Eucgr.A00269	scaffold_1	3404225	3405010	H3K4me3_peak_261	22
scaffold_1	3410481	3416935	-	Eucgr.A00271	scaffold_1	3415391	3416493	H3K4me3_peak_263	1102
scaffold_1	3420270	3422523	+	Eucgr.A00272	scaffold_1	3420223	3420652	H3K4me3_peak_264	382
scaffold_1	3484586	3485929	-	Eucgr.A00279	scaffold_1	3485549	3486087	H3K4me3_peak_272	380
scaffold_1	3667280	3675217	-	Eucgr.A00285	scaffold_1	3674072	3674436	H3K4me3_peak_279	364
scaffold_1	3960085	3961109	-	Eucgr.A00307	scaffold_1	3960053	3960899	H3K4me3_peak_290	814
scaffold_1	4561054	4562432	-	Eucgr.A00321	scaffold_1	4561055	4562077	H3K4me3_peak_297	1022
scaffold_1	4878832	4881345	-	Eucgr.A00347	scaffold_1	4880273	4881031	H3K4me3_peak_306	758
scaffold_1	4882539	4891156	-	Eucgr.A00348	scaffold_1	4890239	4890746	H3K4me3_peak_308	507
scaffold_1	4906313	4919834	+	Eucgr.A00349	scaffold_1	4906676	4907449	H3K4me3_peak_310	773
scaffold_1	4924602	4926755	+	Eucgr.A00351	scaffold_1	4924599	4925735	H3K4me3_peak_314	1133
scaffold_1	4967422	4970017	+	Eucgr.A00356	scaffold_1	4967744	4969121	H3K4me3_peak_317	1377
scaffold_1	4971766	4976123	-	Eucgr.A00357	scaffold_1	4975219	4976247	H3K4me3_peak_318	904
scaffold_1	4975263	4975647	+	Eucgr.A00358	scaffold_1	4975219	4976247	H3K4me3_peak_318	904
scaffold_1	5233549	5235828	-	Eucgr.A00373	scaffold_1	5233778	5235425	H3K4me3_peak_328	1647
scaffold_1	5242453	5246571	-	Eucgr.A00375	scaffold_1	5245246	5246295	H3K4me3_peak_332	1049
scaffold_1	5263514	5265252	-	Eucgr.A00378	scaffold_1	5263949	5265352	H3K4me3_peak_336	1303
scaffold_1	5266391	5268428	+	Eucgr.A00379	scaffold_1	5266755	5267303	H3K4me3_peak_337	548
scaffold_1	5274112	5281675	+	Eucgr.A00380	scaffold_1	5274913	5275434	H3K4me3_peak_339	521
scaffold_1	5295410	5298182	+	Eucgr.A00382	scaffold_1	5296115	5296492	H3K4me3_peak_344	377
scaffold_1	5299302	5303206	+	Eucgr.A00383	scaffold_1	5299609	5300826	H3K4me3_peak_345	1217
scaffold_1	5303557	5314310	-	Eucgr.A00384	scaffold_1	5313019	5313932	H3K4me3_peak_348	913
scaffold_1	5303557	5314310	-	Eucgr.A00384	scaffold_1	5312526	5312924	H3K4me3_peak_347	398
scaffold_1	5303557	5314310	-	Eucgr.A00384	scaffold_1	5309473	5310227	H3K4me3_peak_346	754
scaffold_1	5319480	5320749	-	Eucgr.A00386	scaffold_1	5319592	5319919	H3K4me3_peak_349	327
scaffold_1	5321526	5323492	-	Eucgr.A00387	scaffold_1	5322745	5323147	H3K4me3_peak_351	402
scaffold_1	5372365	5377986	-	Eucgr.A00394	scaffold_1	5376132	5377313	H3K4me3_peak_361	1181
scaffold_1	5384850	5392209	-	Eucgr.A00397	scaffold_1	5391412	5392075	H3K4me3_peak_365	663
scaffold_1	5736664	5741780	-	Eucgr.A00406	scaffold_1	5740559	5741315	H3K4me3_peak_375	756
scaffold_1	5766223	5771659	+	Eucgr.A00409	scaffold_1	5766503	5768789	H3K4me3_peak_376	2286
scaffold_1	5825684	5828013	+	Eucgr.A00412	scaffold_1	5826054	5826842	H3K4me3_peak_380	788
scaffold_1	6115714	6123887	+	Eucgr.A00416	scaffold_1	6116116	6116729	H3K4me3_peak_383	613
scaffold_1	6140570	6142513	-	Eucgr.A00422	scaffold_1	6141059	6142119	H3K4me3_peak_386	1060
scaffold_1	6145364	6150560	+	Eucgr.A00423	scaffold_1	6145564	6146819	H3K4me3_peak_387	1255
scaffold_1	6174822	6179560	+	Eucgr.A00424	scaffold_1	6174870	6175275	H3K4me3_peak_388	405
scaffold_1	6236808	6244136	-	Eucgr.A00428	scaffold_1	6242891	6243635	H3K4me3_peak_391	744
scaffold_1	6527586	6528622	+	Eucgr.A00439	scaffold_1	6527355	6527763	H3K4me3_peak_403	177
scaffold_1	7340486	7358529	-	Eucgr.A00473	scaffold_1	7357296	7358424	H3K4me3_peak_411	1128
scaffold_1	7362413	7365800	-	Eucgr.A00474	scaffold_1	7364923	7365323	H3K4me3_peak_413	400
scaffold_1	7572062	7579106	+	Eucgr.A00483	scaffold_1	7571549	7572917	H3K4me3_peak_417	855
scaffold_1	7579522	7581385	+	Eucgr.A00484	scaffold_1	7580016	7580851	H3K4me3_peak_420	835
scaffold_1	7579522	7581385	+	Eucgr.A00484	scaffold_1	7579379	7579747	H3K4me3_peak_419	225
scaffold_1	7586787	7588444	-	Eucgr.A00485	scaffold_1	7587873	7588166	H3K4me3_peak_423	293
scaffold_1	7591343	7594511	-	Eucgr.A00486	scaffold_1	7593433	7594402	H3K4me3_peak_424	969
scaffold_1	7642094	7649839	-	Eucgr.A00488	scaffold_1	7648352	7649242	H3K4me3_peak_426	890
scaffold_1	7709222	7712684	-	Eucgr.A00492	scaffold_1	7711631	7712490	H3K4me3_peak_430	859
scaffold_1	7709222	7712684	-	Eucgr.A00492	scaffold_1	7711179	7711470	H3K4me3_peak_429	291
scaffold_1	7718900	7725317	-	Eucgr.A00494	scaffold_1	7724189	7724960	H3K4me3_peak_431	771
scaffold_1	7741689	7743258	-	Eucgr.A00495	scaffold_1	7742251	7743348	H3K4me3_peak_433	1007
scaffold_1	7756187	7762538	+	Eucgr.A00496	scaffold_1	7756663	7757714	H3K4me3_peak_435	1051
scaffold_1	7756187	7762538	+	Eucgr.A00496	scaffold_1	7755968	7756390	H3K4me3_peak_434	203
scaffold_1	7763040	7768299	-	Eucgr.A00497	scaffold_1	7767326	7768309	H3K4me3_peak_438	973
scaffold_1	7788775	7793469	-	Eucgr.A00501	scaffold_1	7792236	7793205	H3K4me3_peak_442	969
scaffold_1	7915199	7921840	+	Eucgr.A00504	scaffold_1	7915704	7916616	H3K4me3_peak_444	912
scaffold_1	7930542	7933201	+	Eucgr.A00505	scaffold_1	7930833	7931727	H3K4me3_peak_445	894
scaffold_1	7933554	7936734	-	Eucgr.A00506	scaffold_1	7936080	7936919	H3K4me3_peak_448	654
scaffold_1	7940843	7945727	+	Eucgr.A00507	scaffold_1	7940833	7941757	H3K4me3_peak_449	914
scaffold_1	8005972	8006960	-	Eucgr.A00511	scaffold_1	8006086	8006709	H3K4me3_peak_456	623
scaffold_1	8027485	8034580	+	Eucgr.A00512	scaffold_1	8027813	8029141	H3K4me3_peak_457	1328
scaffold_1	8041681	8046358	-	Eucgr.A00514	scaffold_1	8044312	8045820	H3K4me3_peak_460	1508
scaffold_1	8323188	8333757	-	Eucgr.A00519	scaffold_1	8332026	8333174	H3K4me3_peak_466	1148
scaffold_1	8538037	8549159	-	Eucgr.A00527	scaffold_1	8548121	8548924	H3K4me3_peak_470	803
scaffold_1	8587514	8593247	+	Eucgr.A00529	scaffold_1	8587435	8588663	H3K4me3_peak_471	1149
scaffold_1	8620086	8624577	+	Eucgr.A00532	scaffold_1	8620784	8621500	H3K4me3_peak_477	716
scaffold_1	8673941	8676622	-	Eucgr.A00536	scaffold_1	8675373	8675898	H3K4me3_peak_485	525
scaffold_1	8861222	8866565	+	Eucgr.A00544	scaffold_1	8861363	8862092	H3K4me3_peak_488	729
scaffold_1	8929781	8932784	+	Eucgr.A00547	scaffold_1	8930354	8930938	H3K4me3_peak_491	584
scaffold_1	8966084	8970031	+	Eucgr.A00549	scaffold_1	8966688	8967761	H3K4me3_peak_496	1073
scaffold_1	8995495	8999060	-	Eucgr.A00552	scaffold_1	8998498	8999268	H3K4me3_peak_503	562
scaffold_1	9000513	9003446	+	Eucgr.A00553	scaffold_1	9000817	9001935	H3K4me3_peak_504	1118
scaffold_1	9137936	9141770	-	Eucgr.A00566	scaffold_1	9140465	9141317	H3K4me3_peak_513	852
scaffold_1	9568432	9573239	+	Eucgr.A00600	scaffold_1	9569049	9569484	H3K4me3_peak_536	435
scaffold_1	9642025	9646081	-	Eucgr.A00606	scaffold_1	9645758	9646081	H3K4me3_peak_540	323
scaffold_1	9670298	9674173	+	Eucgr.A00607	scaffold_1	9670773	9671624	H3K4me3_peak_542	851
scaffold_1	9678646	9682033	+	Eucgr.A00608	scaffold_1	9678775	9679508	H3K4me3_peak_544	733
scaffold_1	9772903	9779400	+	Eucgr.A00615	scaffold_1	9773102	9773614	H3K4me3_peak_553	512
scaffold_1	9965681	9967429	-	Eucgr.A00626	scaffold_1	9965783	9966776	H3K4me3_peak_560	993
scaffold_1	10068230	10072815	-	Eucgr.A00636	scaffold_1	10071296	10072229	H3K4me3_peak_562	933
scaffold_1	10164968	10170518	-	Eucgr.A00642	scaffold_1	10169384	10170168	H3K4me3_peak_563	784
scaffold_1	10225393	10229155	-	Eucgr.A00644	scaffold_1	10228842	10229364	H3K4me3_peak_565	313
scaffold_1	10246989	10254137	+	Eucgr.A00647	scaffold_1	10246887	10248280	H3K4me3_peak_566	1291
scaffold_1	10254649	10262171	-	Eucgr.A00648	scaffold_1	10261101	10261808	H3K4me3_peak_568	707
scaffold_1	10290959	10292114	-	Eucgr.A00649	scaffold_1	10291076	10291934	H3K4me3_peak_573	858
scaffold_1	10310514	10312758	+	Eucgr.A00650	scaffold_1	10310915	10311688	H3K4me3_peak_577	773
scaffold_1	10314806	10316550	-	Eucgr.A00652	scaffold_1	10314991	10316267	H3K4me3_peak_578	1276
scaffold_1	10322587	10324745	+	Eucgr.A00654	scaffold_1	10322469	10322869	H3K4me3_peak_581	282
scaffold_1	11277041	11280001	+	Eucgr.A00686	scaffold_1	11277400	11277899	H3K4me3_peak_594	499
scaffold_1	11280675	11286975	+	Eucgr.A00687	scaffold_1	11280784	11281971	H3K4me3_peak_596	1187
scaffold_1	11290903	11291226	-	Eucgr.A00688	scaffold_1	11290808	11292124	H3K4me3_peak_598	323
scaffold_1	11291608	11292028	-	Eucgr.A00689	scaffold_1	11290808	11292124	H3K4me3_peak_598	323
scaffold_1	11298967	11301635	+	Eucgr.A00691	scaffold_1	11298973	11299758	H3K4me3_peak_601	785
scaffold_1	11304584	11311975	+	Eucgr.A00692	scaffold_1	11304766	11305643	H3K4me3_peak_602	877
scaffold_1	11560261	11565740	+	Eucgr.A00708	scaffold_1	11560540	11561281	H3K4me3_peak_621	741
scaffold_1	11639442	11640561	+	Eucgr.A00713	scaffold_1	11639344	11640226	H3K4me3_peak_624	784
scaffold_1	11686744	11697366	-	Eucgr.A00717	scaffold_1	11696218	11696847	H3K4me3_peak_629	629
scaffold_1	11767909	11775918	+	Eucgr.A00720	scaffold_1	11768334	11769062	H3K4me3_peak_632	728
scaffold_1	11781868	11782740	-	Eucgr.A00723	scaffold_1	11781838	11782835	H3K4me3_peak_635	872
scaffold_1	11807338	11814105	+	Eucgr.A00725	scaffold_1	11807688	11808661	H3K4me3_peak_637	973
scaffold_1	11816542	11821280	+	Eucgr.A00726	scaffold_1	11816975	11819097	H3K4me3_peak_643	2122
scaffold_1	11827048	11832791	-	Eucgr.A00727	scaffold_1	11831546	11832107	H3K4me3_peak_647	561
scaffold_1	12039128	12041128	+	Eucgr.A00738	scaffold_1	12039444	12039888	H3K4me3_peak_654	444
scaffold_1	12039631	12044421	-	Eucgr.A00739	scaffold_1	12043235	12044056	H3K4me3_peak_655	821
scaffold_1	12039631	12044421	-	Eucgr.A00739	scaffold_1	12039444	12039888	H3K4me3_peak_654	444
scaffold_1	12047309	12051189	-	Eucgr.A00740	scaffold_1	12049690	12051030	H3K4me3_peak_658	1340
scaffold_1	12050291	12050622	+	Eucgr.A00741	scaffold_1	12049690	12051030	H3K4me3_peak_658	1340
scaffold_1	12097310	12101785	-	Eucgr.A00750	scaffold_1	12100648	12101360	H3K4me3_peak_663	712
scaffold_1	12861137	12865647	+	Eucgr.A00774	scaffold_1	12861523	12862340	H3K4me3_peak_695	817
scaffold_1	12876855	12878202	-	Eucgr.A00778	scaffold_1	12876653	12877752	H3K4me3_peak_702	897
scaffold_1	12882288	12887155	+	Eucgr.A00779	scaffold_1	12882399	12883055	H3K4me3_peak_704	656
scaffold_1	12889551	12892225	+	Eucgr.A00780	scaffold_1	12889490	12889998	H3K4me3_peak_706	447
scaffold_1	12894058	12896902	-	Eucgr.A00781	scaffold_1	12895548	12896502	H3K4me3_peak_709	954
scaffold_1	12900489	12904023	+	Eucgr.A00782	scaffold_1	12900392	12901321	H3K4me3_peak_710	832
scaffold_1	12900489	12904023	+	Eucgr.A00782	scaffold_1	12901483	12901873	H3K4me3_peak_711	390
scaffold_1	12907008	12910886	-	Eucgr.A00783	scaffold_1	12910083	12910780	H3K4me3_peak_714	697
scaffold_1	12914223	12921431	+	Eucgr.A00784	scaffold_1	12914469	12915850	H3K4me3_peak_716	1381
scaffold_1	12921552	12926357	-	Eucgr.A00785	scaffold_1	12924885	12926755	H3K4me3_peak_718	1472
scaffold_1	13095233	13112979	+	Eucgr.A00794	scaffold_1	13095410	13095772	H3K4me3_peak_722	362
scaffold_1	13166515	13169071	-	Eucgr.A00800	scaffold_1	13168806	13169347	H3K4me3_peak_733	265
scaffold_1	13316540	13327113	+	Eucgr.A00803	scaffold_1	13316288	13317392	H3K4me3_peak_738	852
scaffold_1	13386718	13391860	-	Eucgr.A00807	scaffold_1	13390648	13391664	H3K4me3_peak_744	1016
scaffold_1	13403186	13404691	-	Eucgr.A00808	scaffold_1	13404658	13405262	H3K4me3_peak_747	33
scaffold_1	13497459	13501531	+	Eucgr.A00817	scaffold_1	13496928	13498772	H3K4me3_peak_754	1313
scaffold_1	13521978	13524339	-	Eucgr.A00822	scaffold_1	13523397	13524099	H3K4me3_peak_762	702
scaffold_1	13554545	13556752	-	Eucgr.A00828	scaffold_1	13555381	13557191	H3K4me3_peak_768	1371
scaffold_1	13571743	13574557	-	Eucgr.A00829	scaffold_1	13573043	13574465	H3K4me3_peak_769	1422
scaffold_1	13605328	13607211	-	Eucgr.A00832	scaffold_1	13605812	13607425	H3K4me3_peak_771	1399
scaffold_1	13610889	13617907	-	Eucgr.A00833	scaffold_1	13617390	13617709	H3K4me3_peak_772	319
scaffold_1	13624642	13626669	-	Eucgr.A00836	scaffold_1	13625119	13626445	H3K4me3_peak_773	1326
scaffold_1	13630458	13632851	-	Eucgr.A00838	scaffold_1	13631164	13632995	H3K4me3_peak_776	1687
scaffold_1	13641380	13644475	-	Eucgr.A00840	scaffold_1	13643521	13644458	H3K4me3_peak_782	937
scaffold_1	13651120	13652935	-	Eucgr.A00842	scaffold_1	13651527	13653266	H3K4me3_peak_783	1408
scaffold_1	13718146	13726944	+	Eucgr.A00855	scaffold_1	13718466	13719092	H3K4me3_peak_794	626
scaffold_1	13772524	13777731	+	Eucgr.A00860	scaffold_1	13772808	13773728	H3K4me3_peak_796	920
scaffold_1	13810887	13813961	-	Eucgr.A00867	scaffold_1	13812450	13813026	H3K4me3_peak_801	576
scaffold_1	13816077	13820829	-	Eucgr.A00868	scaffold_1	13819658	13820642	H3K4me3_peak_804	984
scaffold_1	13816077	13820829	-	Eucgr.A00868	scaffold_1	13818926	13819401	H3K4me3_peak_803	475
scaffold_1	13827713	13833193	-	Eucgr.A00869	scaffold_1	13832608	13833094	H3K4me3_peak_805	486
scaffold_1	13892550	13895586	+	Eucgr.A00872	scaffold_1	13894305	13894846	H3K4me3_peak_807	541
scaffold_1	13957943	13961876	+	Eucgr.A00874	scaffold_1	13958711	13959467	H3K4me3_peak_808	756
scaffold_1	13997202	14001400	+	Eucgr.A00876	scaffold_1	13997942	13998694	H3K4me3_peak_810	752
scaffold_1	14020324	14023152	-	Eucgr.A00878	scaffold_1	14022282	14023217	H3K4me3_peak_812	870
scaffold_1	14024743	14030466	+	Eucgr.A00879	scaffold_1	14025026	14026176	H3K4me3_peak_814	1150
scaffold_1	14038791	14046383	-	Eucgr.A00881	scaffold_1	14045095	14046090	H3K4me3_peak_820	995
scaffold_1	14038791	14046383	-	Eucgr.A00881	scaffold_1	14044430	14044765	H3K4me3_peak_819	335
scaffold_1	14048885	14054334	-	Eucgr.A00882	scaffold_1	14053338	14054230	H3K4me3_peak_821	892
scaffold_1	14165256	14173389	-	Eucgr.A00888	scaffold_1	14171735	14172911	H3K4me3_peak_826	1176
scaffold_1	14165256	14173389	-	Eucgr.A00888	scaffold_1	14173056	14173453	H3K4me3_peak_827	333
scaffold_1	14178355	14184890	-	Eucgr.A00890	scaffold_1	14179393	14180171	H3K4me3_peak_829	778
scaffold_1	14178355	14184890	-	Eucgr.A00890	scaffold_1	14183948	14184527	H3K4me3_peak_831	579
scaffold_1	14185876	14197325	+	Eucgr.A00891	scaffold_1	14186258	14186587	H3K4me3_peak_832	329
scaffold_1	14463471	14464610	-	Eucgr.A00905	scaffold_1	14463530	14464134	H3K4me3_peak_838	604
scaffold_1	14470704	14478646	-	Eucgr.A00906	scaffold_1	14477031	14478450	H3K4me3_peak_841	1419
scaffold_1	14480808	14484691	-	Eucgr.A00907	scaffold_1	14483990	14484641	H3K4me3_peak_845	651
scaffold_1	14489483	14494811	+	Eucgr.A00908	scaffold_1	14489921	14490961	H3K4me3_peak_846	1040
scaffold_1	14497047	14498979	+	Eucgr.A00909	scaffold_1	14497079	14498145	H3K4me3_peak_848	1066
scaffold_1	14506671	14514902	-	Eucgr.A00911	scaffold_1	14514199	14514735	H3K4me3_peak_855	536
scaffold_1	14528857	14533774	+	Eucgr.A00913	scaffold_1	14529217	14529816	H3K4me3_peak_857	599
scaffold_1	14537633	14541566	+	Eucgr.A00914	scaffold_1	14538221	14539478	H3K4me3_peak_858	1257
scaffold_1	15079400	15084290	-	Eucgr.A00948	scaffold_1	15080527	15080961	H3K4me3_peak_862	434
scaffold_1	15079400	15084290	-	Eucgr.A00948	scaffold_1	15081087	15082547	H3K4me3_peak_863	1460
scaffold_1	15111358	15113644	-	Eucgr.A00953	scaffold_1	15112758	15113799	H3K4me3_peak_868	886
scaffold_1	15126261	15130255	-	Eucgr.A00956	scaffold_1	15129413	15130179	H3K4me3_peak_869	766
scaffold_1	15363540	15368334	-	Eucgr.A00967	scaffold_1	15366982	15367950	H3K4me3_peak_871	968
scaffold_1	15401840	15404937	+	Eucgr.A00971	scaffold_1	15402376	15403645	H3K4me3_peak_876	1269
scaffold_1	15407354	15410223	+	Eucgr.A00972	scaffold_1	15408424	15408883	H3K4me3_peak_877	459
scaffold_1	15407354	15410223	+	Eucgr.A00972	scaffold_1	15409517	15410079	H3K4me3_peak_879	562
scaffold_1	15418601	15419629	-	Eucgr.A00973	scaffold_1	15417867	15419131	H3K4me3_peak_880	530
scaffold_1	15441372	15446070	+	Eucgr.A00978	scaffold_1	15441386	15442655	H3K4me3_peak_884	1269
scaffold_1	15446596	15450798	+	Eucgr.A00979	scaffold_1	15446786	15448024	H3K4me3_peak_887	1238
scaffold_1	15489360	15492844	+	Eucgr.A00982	scaffold_1	15489617	15490712	H3K4me3_peak_896	1095
scaffold_1	15507444	15509148	+	Eucgr.A00986	scaffold_1	15507471	15507775	H3K4me3_peak_903	304
scaffold_1	15513906	15518162	-	Eucgr.A00989	scaffold_1	15516758	15517637	H3K4me3_peak_905	879
scaffold_1	15535344	15538821	+	Eucgr.A00992	scaffold_1	15535643	15536540	H3K4me3_peak_913	897
scaffold_1	15540439	15546645	+	Eucgr.A00993	scaffold_1	15540844	15541625	H3K4me3_peak_914	781
scaffold_1	15547564	15552045	+	Eucgr.A00994	scaffold_1	15548111	15548805	H3K4me3_peak_915	694
scaffold_1	15553064	15554850	-	Eucgr.A00995	scaffold_1	15552956	15553865	H3K4me3_peak_917	801
scaffold_1	15565527	15567897	-	Eucgr.A00996	scaffold_1	15565566	15566707	H3K4me3_peak_918	1141
scaffold_1	15600037	15604562	+	Eucgr.A00997	scaffold_1	15600199	15601672	H3K4me3_peak_920	1473
scaffold_1	15644299	15647563	+	Eucgr.A01002	scaffold_1	15644771	15645075	H3K4me3_peak_922	304
scaffold_1	15789466	15793723	+	Eucgr.A01013	scaffold_1	15789835	15790522	H3K4me3_peak_936	687
scaffold_1	15796462	15800385	-	Eucgr.A01014	scaffold_1	15799077	15799569	H3K4me3_peak_940	492
scaffold_1	15796462	15800385	-	Eucgr.A01014	scaffold_1	15799776	15800116	H3K4me3_peak_941	340
scaffold_1	15826073	15831585	-	Eucgr.A01018	scaffold_1	15830019	15831163	H3K4me3_peak_944	1144
scaffold_1	15841649	15847373	+	Eucgr.A01019	scaffold_1	15841433	15842965	H3K4me3_peak_945	1316
scaffold_1	15841649	15847373	+	Eucgr.A01019	scaffold_1	15843048	15843430	H3K4me3_peak_946	382
scaffold_1	15850731	15853677	-	Eucgr.A01021	scaffold_1	15852198	15853529	H3K4me3_peak_948	1331
scaffold_1	16020836	16028084	-	Eucgr.A01029	scaffold_1	16027133	16028025	H3K4me3_peak_950	892
scaffold_1	16235193	16245686	-	Eucgr.A01042	scaffold_1	16243491	16245321	H3K4me3_peak_959	1830
scaffold_1	16259832	16265707	-	Eucgr.A01044	scaffold_1	16264632	16265205	H3K4me3_peak_963	573
scaffold_1	16271736	16274453	+	Eucgr.A01046	scaffold_1	16272078	16272847	H3K4me3_peak_966	769
scaffold_1	16276575	16284351	-	Eucgr.A01048	scaffold_1	16283215	16283938	H3K4me3_peak_970	723
scaffold_1	16285809	16289257	-	Eucgr.A01049	scaffold_1	16288092	16289095	H3K4me3_peak_973	1003
scaffold_1	16293971	16299349	-	Eucgr.A01050	scaffold_1	16298059	16299142	H3K4me3_peak_977	1083
scaffold_1	16309592	16313782	+	Eucgr.A01051	scaffold_1	16309596	16310358	H3K4me3_peak_978	762
scaffold_1	16310338	16310841	-	Eucgr.A01052	scaffold_1	16309596	16310358	H3K4me3_peak_978	762
scaffold_1	16316900	16318058	+	Eucgr.A01054	scaffold_1	16317532	16318609	H3K4me3_peak_983	526
scaffold_1	16326016	16329977	+	Eucgr.A01055	scaffold_1	16326527	16327659	H3K4me3_peak_985	1132
scaffold_1	16362450	16365448	+	Eucgr.A01062	scaffold_1	16362645	16363428	H3K4me3_peak_992	783
scaffold_1	16411704	16412425	+	Eucgr.A01069	scaffold_1	16411516	16412141	H3K4me3_peak_999	437
scaffold_1	16427272	16429107	+	Eucgr.A01071	scaffold_1	16427766	16428634	H3K4me3_peak_1002	868
scaffold_1	16444728	16447158	+	Eucgr.A01074	scaffold_1	16445325	16446590	H3K4me3_peak_1005	1265
scaffold_1	16466205	16470448	-	Eucgr.A01077	scaffold_1	16468278	16469785	H3K4me3_peak_1009	1507
scaffold_1	16466205	16470448	-	Eucgr.A01077	scaffold_1	16469928	16470548	H3K4me3_peak_1010	520
scaffold_1	16515882	16516319	-	Eucgr.A01082	scaffold_1	16515508	16516413	H3K4me3_peak_1017	437
scaffold_1	16518229	16522979	-	Eucgr.A01083	scaffold_1	16521998	16522719	H3K4me3_peak_1020	721
scaffold_1	16580609	16586218	+	Eucgr.A01088	scaffold_1	16580926	16582034	H3K4me3_peak_1022	1108
scaffold_1	16730476	16733191	-	Eucgr.A01095	scaffold_1	16731918	16732728	H3K4me3_peak_1028	810
scaffold_1	16734686	16739508	-	Eucgr.A01096	scaffold_1	16738413	16739127	H3K4me3_peak_1034	714
scaffold_1	16829449	16834540	+	Eucgr.A01106	scaffold_1	16829649	16830687	H3K4me3_peak_1056	1038
scaffold_1	16840194	16844183	-	Eucgr.A01108	scaffold_1	16843096	16843761	H3K4me3_peak_1061	665
scaffold_1	16840194	16844183	-	Eucgr.A01108	scaffold_1	16842297	16842654	H3K4me3_peak_1059	357
scaffold_1	16853466	16858571	+	Eucgr.A01109	scaffold_1	16853584	16854232	H3K4me3_peak_1062	648
scaffold_1	16942813	16945657	-	Eucgr.A01117	scaffold_1	16943936	16945030	H3K4me3_peak_1068	1094
scaffold_1	17023694	17029675	-	Eucgr.A01123	scaffold_1	17027632	17028651	H3K4me3_peak_1082	1019
scaffold_1	17036804	17044393	+	Eucgr.A01124	scaffold_1	17037150	17037736	H3K4me3_peak_1084	586
scaffold_1	17090907	17100066	-	Eucgr.A01128	scaffold_1	17098709	17099649	H3K4me3_peak_1089	940
scaffold_1	17459426	17465032	+	Eucgr.A01135	scaffold_1	17459772	17460713	H3K4me3_peak_1099	941
scaffold_1	17469876	17470685	+	Eucgr.A01137	scaffold_1	17469748	17470903	H3K4me3_peak_1102	809
scaffold_1	17556281	17562132	-	Eucgr.A01141	scaffold_1	17561038	17561805	H3K4me3_peak_1103	767
scaffold_1	17581008	17587133	+	Eucgr.A01142	scaffold_1	17581675	17582799	H3K4me3_peak_1104	1124
scaffold_1	17784563	17785058	+	Eucgr.A01147	scaffold_1	17784647	17785742	H3K4me3_peak_1106	411
scaffold_1	17803603	17804971	-	Eucgr.A01148	scaffold_1	17804104	17804533	H3K4me3_peak_1107	429
scaffold_1	17862373	17863086	+	Eucgr.A01152	scaffold_1	17862801	17863836	H3K4me3_peak_1109	285
scaffold_1	17908913	17911087	+	Eucgr.A01154	scaffold_1	17908584	17908931	H3K4me3_peak_1112	18
scaffold_1	17908913	17911087	+	Eucgr.A01154	scaffold_1	17909306	17909909	H3K4me3_peak_1113	603
scaffold_1	17960416	17962193	-	Eucgr.A01156	scaffold_1	17961543	17961948	H3K4me3_peak_1116	405
scaffold_1	18041717	18050284	-	Eucgr.A01160	scaffold_1	18049220	18050437	H3K4me3_peak_1122	1064
scaffold_1	18154297	18157065	+	Eucgr.A01168	scaffold_1	18154405	18155695	H3K4me3_peak_1130	1290
scaffold_1	18163294	18167896	-	Eucgr.A01169	scaffold_1	18166555	18167663	H3K4me3_peak_1134	1108
scaffold_1	18193367	18198010	-	Eucgr.A01171	scaffold_1	18196316	18198000	H3K4me3_peak_1135	1684
scaffold_1	18229077	18235322	-	Eucgr.A01174	scaffold_1	18234952	18235262	H3K4me3_peak_1141	310
scaffold_1	18258593	18263073	+	Eucgr.A01176	scaffold_1	18258576	18259644	H3K4me3_peak_1143	1051
scaffold_1	18266887	18276396	+	Eucgr.A01177	scaffold_1	18267337	18267676	H3K4me3_peak_1144	339
scaffold_1	18283987	18292681	-	Eucgr.A01178	scaffold_1	18291874	18292545	H3K4me3_peak_1145	671
scaffold_1	18299742	18304803	-	Eucgr.A01179	scaffold_1	18303317	18304224	H3K4me3_peak_1146	907
scaffold_1	18416613	18420559	-	Eucgr.A01184	scaffold_1	18419618	18420689	H3K4me3_peak_1150	941
scaffold_1	18649484	18654669	+	Eucgr.A01195	scaffold_1	18649620	18650394	H3K4me3_peak_1154	774
scaffold_1	18655960	18671918	-	Eucgr.A01196	scaffold_1	18670743	18671436	H3K4me3_peak_1155	693
scaffold_1	18730692	18734236	-	Eucgr.A01200	scaffold_1	18733215	18734185	H3K4me3_peak_1158	970
scaffold_1	18818507	18822166	+	Eucgr.A01204	scaffold_1	18818863	18819644	H3K4me3_peak_1159	781
scaffold_1	18872722	18874732	-	Eucgr.A01207	scaffold_1	18873584	18874130	H3K4me3_peak_1168	546
scaffold_1	18878728	18882587	-	Eucgr.A01208	scaffold_1	18881712	18882486	H3K4me3_peak_1169	774
scaffold_1	18890325	18893353	+	Eucgr.A01209	scaffold_1	18890358	18891348	H3K4me3_peak_1170	990
scaffold_1	18938497	18946121	+	Eucgr.A01214	scaffold_1	18938486	18939573	H3K4me3_peak_1181	1076
scaffold_1	19009717	19013835	-	Eucgr.A01217	scaffold_1	19013224	19013616	H3K4me3_peak_1185	392
scaffold_1	19018565	19023127	+	Eucgr.A01218	scaffold_1	19019081	19019455	H3K4me3_peak_1187	374
scaffold_1	19066879	19072964	+	Eucgr.A01221	scaffold_1	19067374	19068416	H3K4me3_peak_1191	1042
scaffold_1	19731927	19735969	+	Eucgr.A01238	scaffold_1	19731805	19733087	H3K4me3_peak_1204	1160
scaffold_1	19791471	19793474	-	Eucgr.A01241	scaffold_1	19792515	19793364	H3K4me3_peak_1206	849
scaffold_1	19834178	19847516	-	Eucgr.A01244	scaffold_1	19846815	19847335	H3K4me3_peak_1212	520
scaffold_1	19858378	19861247	+	Eucgr.A01245	scaffold_1	19858527	19859484	H3K4me3_peak_1213	957
scaffold_1	19868223	19868784	+	Eucgr.A01246	scaffold_1	19868430	19868816	H3K4me3_peak_1216	354
scaffold_1	19868862	19871094	-	Eucgr.A01247	scaffold_1	19870396	19870693	H3K4me3_peak_1218	297
scaffold_1	20068377	20072894	+	Eucgr.A01250	scaffold_1	20068753	20069135	H3K4me3_peak_1220	382
scaffold_1	20103543	20105997	-	Eucgr.A01252	scaffold_1	20105050	20105909	H3K4me3_peak_1222	859
scaffold_1	20491718	20494729	+	Eucgr.A01265	scaffold_1	20491984	20492408	H3K4me3_peak_1232	424
scaffold_1	20500841	20524943	-	Eucgr.A01266	scaffold_1	20524100	20525106	H3K4me3_peak_1235	843
scaffold_1	20549390	20551701	-	Eucgr.A01269	scaffold_1	20551157	20551454	H3K4me3_peak_1238	297
scaffold_1	20598875	20603322	-	Eucgr.A01271	scaffold_1	20602317	20602865	H3K4me3_peak_1242	548
scaffold_1	20668104	20671957	-	Eucgr.A01279	scaffold_1	20671157	20672008	H3K4me3_peak_1247	800
scaffold_1	20773609	20776406	-	Eucgr.A01283	scaffold_1	20775539	20776117	H3K4me3_peak_1254	578
scaffold_1	20799745	20801341	-	Eucgr.A01286	scaffold_1	20799520	20801503	H3K4me3_peak_1258	1596
scaffold_1	21092269	21101874	-	Eucgr.A01301	scaffold_1	21100781	21101595	H3K4me3_peak_1272	814
scaffold_1	21161712	21162341	+	Eucgr.A01311	scaffold_1	21162264	21162591	H3K4me3_peak_1278	77
scaffold_1	21200153	21203653	-	Eucgr.A01315	scaffold_1	21202888	21203943	H3K4me3_peak_1281	765
scaffold_1	21214500	21217313	-	Eucgr.A01317	scaffold_1	21216286	21216823	H3K4me3_peak_1283	537
scaffold_1	21222118	21224464	+	Eucgr.A01318	scaffold_1	21222264	21222863	H3K4me3_peak_1285	599
scaffold_1	21222118	21224464	+	Eucgr.A01318	scaffold_1	21223078	21224015	H3K4me3_peak_1286	937
scaffold_1	21222118	21224464	+	Eucgr.A01318	scaffold_1	21224350	21224667	H3K4me3_peak_1287	114
scaffold_1	21238543	21246131	+	Eucgr.A01321	scaffold_1	21238341	21239336	H3K4me3_peak_1290	793
scaffold_1	21249025	21254667	-	Eucgr.A01322	scaffold_1	21253759	21254361	H3K4me3_peak_1294	602
scaffold_1	21265287	21271620	+	Eucgr.A01323	scaffold_1	21265618	21266493	H3K4me3_peak_1295	875
scaffold_1	21272359	21279107	+	Eucgr.A01324	scaffold_1	21273716	21274727	H3K4me3_peak_1297	1011
scaffold_1	21280468	21283545	+	Eucgr.A01325	scaffold_1	21280292	21280691	H3K4me3_peak_1301	223
scaffold_1	21918071	21920368	-	Eucgr.A01357	scaffold_1	21919716	21920249	H3K4me3_peak_1313	533
scaffold_1	21925053	21926727	-	Eucgr.A01358	scaffold_1	21925279	21926112	H3K4me3_peak_1315	833
scaffold_1	22042054	22047726	+	Eucgr.A01368	scaffold_1	22042431	22042938	H3K4me3_peak_1321	507
scaffold_1	22076126	22085192	-	Eucgr.A01371	scaffold_1	22084033	22084705	H3K4me3_peak_1324	672
scaffold_1	22321761	22323942	-	Eucgr.A01386	scaffold_1	22322927	22323696	H3K4me3_peak_1334	769
scaffold_1	22524652	22528337	+	Eucgr.A01400	scaffold_1	22525548	22526937	H3K4me3_peak_1338	1389
scaffold_1	22540640	22541692	-	Eucgr.A01403	scaffold_1	22541433	22542116	H3K4me3_peak_1341	259
scaffold_1	22540640	22541692	-	Eucgr.A01403	scaffold_1	22540465	22540945	H3K4me3_peak_1340	305
scaffold_1	22550040	22555253	-	Eucgr.A01405	scaffold_1	22553681	22555089	H3K4me3_peak_1343	1408
scaffold_1	22560583	22563520	+	Eucgr.A01406	scaffold_1	22561145	22561768	H3K4me3_peak_1345	623
scaffold_1	22592586	22594166	-	Eucgr.A01410	scaffold_1	22592952	22593889	H3K4me3_peak_1350	937
scaffold_1	22599126	22621908	-	Eucgr.A01411	scaffold_1	22621678	22622035	H3K4me3_peak_1353	230
scaffold_1	22631118	22632990	-	Eucgr.A01413	scaffold_1	22631579	22632773	H3K4me3_peak_1358	1194
scaffold_1	22634835	22640270	+	Eucgr.A01414	scaffold_1	22635477	22636322	H3K4me3_peak_1360	845
scaffold_1	22634835	22640270	+	Eucgr.A01414	scaffold_1	22636389	22636786	H3K4me3_peak_1361	397
scaffold_1	22648976	22652005	-	Eucgr.A01418	scaffold_1	22650711	22651647	H3K4me3_peak_1370	936
scaffold_1	22666100	22672558	-	Eucgr.A01419	scaffold_1	22671452	22672273	H3K4me3_peak_1372	821
scaffold_1	22689688	22692652	+	Eucgr.A01423	scaffold_1	22690141	22690710	H3K4me3_peak_1381	569
scaffold_1	22708328	22711075	-	Eucgr.A01428	scaffold_1	22709814	22711046	H3K4me3_peak_1389	1232
scaffold_1	22730230	22734263	+	Eucgr.A01431	scaffold_1	22730654	22731411	H3K4me3_peak_1396	757
scaffold_1	22735348	22739817	+	Eucgr.A01432	scaffold_1	22735746	22736652	H3K4me3_peak_1398	906
scaffold_1	22740392	22742435	-	Eucgr.A01433	scaffold_1	22741690	22742365	H3K4me3_peak_1399	675
scaffold_1	22773911	22778775	-	Eucgr.A01436	scaffold_1	22777413	22778229	H3K4me3_peak_1403	816
scaffold_1	22789413	22791456	+	Eucgr.A01438	scaffold_1	22789531	22790647	H3K4me3_peak_1404	1116
scaffold_1	22789455	22791456	-	Eucgr.A01439	scaffold_1	22789531	22790647	H3K4me3_peak_1404	1116
scaffold_1	22799480	22803328	-	Eucgr.A01442	scaffold_1	22802319	22802864	H3K4me3_peak_1410	545
scaffold_1	22819215	22823313	+	Eucgr.A01444	scaffold_1	22818625	22819963	H3K4me3_peak_1413	748
scaffold_1	22840664	22846982	+	Eucgr.A01448	scaffold_1	22841094	22842066	H3K4me3_peak_1417	972
scaffold_1	22935476	22938944	-	Eucgr.A01455	scaffold_1	22938192	22938600	H3K4me3_peak_1427	408
scaffold_1	22942183	22945857	+	Eucgr.A01456	scaffold_1	22942852	22943714	H3K4me3_peak_1429	862
scaffold_1	22942183	22945857	+	Eucgr.A01456	scaffold_1	22942192	22942680	H3K4me3_peak_1428	488
scaffold_1	23025305	23029166	+	Eucgr.A01460	scaffold_1	23026364	23027094	H3K4me3_peak_1435	730
scaffold_1	23043572	23053078	+	Eucgr.A01463	scaffold_1	23043511	23044787	H3K4me3_peak_1442	1215
scaffold_1	23043727	23044240	-	Eucgr.A01464	scaffold_1	23043511	23044787	H3K4me3_peak_1442	1215
scaffold_1	23071533	23079575	-	Eucgr.A01465	scaffold_1	23078115	23079286	H3K4me3_peak_1446	1171
scaffold_1	23087208	23092698	+	Eucgr.A01466	scaffold_1	23086781	23087966	H3K4me3_peak_1447	758
scaffold_1	23093872	23100457	-	Eucgr.A01467	scaffold_1	23099056	23100068	H3K4me3_peak_1449	1012
scaffold_1	23117716	23120410	+	Eucgr.A01469	scaffold_1	23117710	23118293	H3K4me3_peak_1450	577
scaffold_1	23156520	23168859	+	Eucgr.A01471	scaffold_1	23156296	23157173	H3K4me3_peak_1455	653
scaffold_1	23156520	23168859	+	Eucgr.A01471	scaffold_1	23157252	23159031	H3K4me3_peak_1456	1779
scaffold_1	23156520	23168859	+	Eucgr.A01471	scaffold_1	23160609	23161039	H3K4me3_peak_1459	430
scaffold_1	23302508	23307642	+	Eucgr.A01487	scaffold_1	23302846	23303531	H3K4me3_peak_1468	685
scaffold_1	23313782	23318999	-	Eucgr.A01488	scaffold_1	23318105	23318665	H3K4me3_peak_1472	560
scaffold_1	23333400	23340738	+	Eucgr.A01489	scaffold_1	23333858	23334873	H3K4me3_peak_1473	1015
scaffold_1	23342838	23345291	-	Eucgr.A01491	scaffold_1	23344163	23344927	H3K4me3_peak_1477	764
scaffold_1	23354809	23358717	+	Eucgr.A01493	scaffold_1	23355045	23355645	H3K4me3_peak_1478	600
scaffold_1	23355050	23355545	-	Eucgr.A01494	scaffold_1	23355045	23355645	H3K4me3_peak_1478	600
scaffold_1	23371288	23374652	+	Eucgr.A01495	scaffold_1	23371861	23372589	H3K4me3_peak_1481	728
scaffold_1	23375227	23383806	-	Eucgr.A01496	scaffold_1	23382664	23383383	H3K4me3_peak_1483	719
scaffold_1	23471175	23474459	+	Eucgr.A01498	scaffold_1	23471332	23471965	H3K4me3_peak_1485	633
scaffold_1	23517455	23518112	+	Eucgr.A01504	scaffold_1	23517782	23518134	H3K4me3_peak_1491	330
scaffold_1	23540566	23541689	-	Eucgr.A01507	scaffold_1	23540379	23541099	H3K4me3_peak_1493	533
scaffold_1	23550070	23555532	+	Eucgr.A01508	scaffold_1	23550585	23551249	H3K4me3_peak_1494	664
scaffold_1	23663177	23668393	+	Eucgr.A01518	scaffold_1	23663677	23664338	H3K4me3_peak_1508	661
scaffold_1	23859288	23863985	+	Eucgr.A01527	scaffold_1	23859497	23860287	H3K4me3_peak_1526	790
scaffold_1	23906083	23908247	+	Eucgr.A01531	scaffold_1	23906505	23907356	H3K4me3_peak_1532	851
scaffold_1	23914728	23937426	+	Eucgr.A01533	scaffold_1	23915085	23915681	H3K4me3_peak_1534	596
scaffold_1	23938369	23941105	-	Eucgr.A01534	scaffold_1	23940116	23940573	H3K4me3_peak_1537	457
scaffold_1	23969686	23971804	+	Eucgr.A01535	scaffold_1	23969554	23971042	H3K4me3_peak_1540	1356
scaffold_1	24198426	24201378	-	Eucgr.A01538	scaffold_1	24200189	24201337	H3K4me3_peak_1548	1148
scaffold_1	24206837	24208414	+	Eucgr.A01539	scaffold_1	24208126	24208977	H3K4me3_peak_1549	288
scaffold_1	24245609	24248220	+	Eucgr.A01543	scaffold_1	24246030	24246630	H3K4me3_peak_1555	600
scaffold_1	24253594	24255331	-	Eucgr.A01544	scaffold_1	24254246	24254868	H3K4me3_peak_1559	622
scaffold_1	24404867	24412774	-	Eucgr.A01551	scaffold_1	24411639	24412820	H3K4me3_peak_1566	1135
scaffold_1	24499016	24499441	+	Eucgr.A01555	scaffold_1	24499215	24500311	H3K4me3_peak_1574	226
scaffold_1	24527739	24530964	-	Eucgr.A01557	scaffold_1	24529662	24530441	H3K4me3_peak_1575	779
scaffold_1	24543061	24549608	-	Eucgr.A01558	scaffold_1	24547812	24548237	H3K4me3_peak_1580	425
scaffold_1	24604816	24608297	+	Eucgr.A01564	scaffold_1	24605053	24606291	H3K4me3_peak_1583	1238
scaffold_1	24610116	24615860	+	Eucgr.A01566	scaffold_1	24610549	24611021	H3K4me3_peak_1584	472
scaffold_1	24640438	24645180	-	Eucgr.A01571	scaffold_1	24643810	24644693	H3K4me3_peak_1587	883
scaffold_1	24649025	24651053	-	Eucgr.A01572	scaffold_1	24650552	24651010	H3K4me3_peak_1589	458
scaffold_1	24655697	24659360	-	Eucgr.A01573	scaffold_1	24658009	24659334	H3K4me3_peak_1592	1325
scaffold_1	24662154	24668159	+	Eucgr.A01574	scaffold_1	24662809	24663794	H3K4me3_peak_1593	985
scaffold_1	24689847	24693357	+	Eucgr.A01576	scaffold_1	24689966	24690644	H3K4me3_peak_1594	678
scaffold_1	24839030	24852141	+	Eucgr.A01586	scaffold_1	24839077	24840126	H3K4me3_peak_1598	1049
scaffold_1	24859831	24867962	-	Eucgr.A01588	scaffold_1	24867079	24867640	H3K4me3_peak_1600	561
scaffold_1	24955163	24961548	-	Eucgr.A01592	scaffold_1	24960472	24960935	H3K4me3_peak_1603	463
scaffold_1	24973983	24977998	-	Eucgr.A01593	scaffold_1	24976823	24977990	H3K4me3_peak_1605	1167
scaffold_1	24984884	24986763	+	Eucgr.A01594	scaffold_1	24985484	24985906	H3K4me3_peak_1607	422
scaffold_1	25225730	25236778	+	Eucgr.A01604	scaffold_1	25225987	25227239	H3K4me3_peak_1620	1252
scaffold_1	25295333	25297320	-	Eucgr.A01607	scaffold_1	25296546	25297083	H3K4me3_peak_1626	537
scaffold_1	25478657	25487024	+	Eucgr.A01618	scaffold_1	25478578	25479757	H3K4me3_peak_1630	1100
scaffold_1	25498740	25502946	+	Eucgr.A01619	scaffold_1	25498834	25500047	H3K4me3_peak_1632	1213
scaffold_1	25504909	25507544	-	Eucgr.A01621	scaffold_1	25506397	25507577	H3K4me3_peak_1634	1147
scaffold_1	25528669	25536889	+	Eucgr.A01623	scaffold_1	25529194	25529724	H3K4me3_peak_1636	530
scaffold_1	26162930	26166030	-	Eucgr.A01649	scaffold_1	26164929	26165631	H3K4me3_peak_1642	702
scaffold_1	26162930	26166030	-	Eucgr.A01649	scaffold_1	26165678	26166187	H3K4me3_peak_1643	352
scaffold_1	26250797	26255844	-	Eucgr.A01656	scaffold_1	26254131	26255758	H3K4me3_peak_1653	1627
scaffold_1	26298895	26301804	+	Eucgr.A01658	scaffold_1	26298940	26300019	H3K4me3_peak_1657	1079
scaffold_1	26302767	26309835	+	Eucgr.A01659	scaffold_1	26303128	26304195	H3K4me3_peak_1658	1067
scaffold_1	26322124	26325055	-	Eucgr.A01661	scaffold_1	26323962	26324426	H3K4me3_peak_1661	464
scaffold_1	26350657	26364021	+	Eucgr.A01665	scaffold_1	26351080	26351949	H3K4me3_peak_1663	869
scaffold_1	26350657	26364021	+	Eucgr.A01665	scaffold_1	26350634	26350925	H3K4me3_peak_1662	268
scaffold_1	26472230	26479748	-	Eucgr.A01674	scaffold_1	26478710	26479645	H3K4me3_peak_1674	935
scaffold_1	26553689	26556415	+	Eucgr.A01680	scaffold_1	26553888	26555276	H3K4me3_peak_1675	1388
scaffold_1	26666890	26669965	-	Eucgr.A01684	scaffold_1	26668814	26669908	H3K4me3_peak_1679	1094
scaffold_1	26683170	26687429	+	Eucgr.A01685	scaffold_1	26682664	26683553	H3K4me3_peak_1680	383
scaffold_1	26688906	26692871	-	Eucgr.A01688	scaffold_1	26691789	26692815	H3K4me3_peak_1683	1026
scaffold_1	26694851	26708919	+	Eucgr.A01689	scaffold_1	26694715	26695488	H3K4me3_peak_1684	637
scaffold_1	26710632	26718389	+	Eucgr.A01690	scaffold_1	26711282	26712243	H3K4me3_peak_1685	961
scaffold_1	27307895	27310799	-	Eucgr.A01711	scaffold_1	27309886	27310592	H3K4me3_peak_1698	706
scaffold_1	27316508	27318820	+	Eucgr.A01712	scaffold_1	27316890	27317786	H3K4me3_peak_1700	896
scaffold_1	27318977	27322217	-	Eucgr.A01713	scaffold_1	27321088	27321797	H3K4me3_peak_1702	709
scaffold_1	27318977	27322217	-	Eucgr.A01713	scaffold_1	27321834	27322330	H3K4me3_peak_1703	383
scaffold_1	27507703	27512364	+	Eucgr.A01735	scaffold_1	27507523	27507952	H3K4me3_peak_1730	249
scaffold_1	27513032	27515696	-	Eucgr.A01736	scaffold_1	27514858	27515371	H3K4me3_peak_1732	513
scaffold_1	27519388	27520494	-	Eucgr.A01737	scaffold_1	27519632	27520326	H3K4me3_peak_1734	694
scaffold_1	27544798	27558542	-	Eucgr.A01739	scaffold_1	27556728	27558054	H3K4me3_peak_1741	1326
scaffold_1	27643077	27645805	-	Eucgr.A01742	scaffold_1	27643903	27645271	H3K4me3_peak_1743	1368
scaffold_1	27643077	27645805	-	Eucgr.A01742	scaffold_1	27645647	27646074	H3K4me3_peak_1744	158
scaffold_1	27773847	27785021	+	Eucgr.A01754	scaffold_1	27782520	27782848	H3K4me3_peak_1753	328
scaffold_1	27773847	27785021	+	Eucgr.A01754	scaffold_1	27774293	27774600	H3K4me3_peak_1751	307
scaffold_1	27787612	27796762	+	Eucgr.A01757	scaffold_1	27795589	27796622	H3K4me3_peak_1758	1033
scaffold_1	28059979	28065949	+	Eucgr.A01773	scaffold_1	28060037	28060638	H3K4me3_peak_1769	601
scaffold_1	28070817	28072916	+	Eucgr.A01776	scaffold_1	28071438	28072573	H3K4me3_peak_1775	1135
scaffold_1	28087492	28090073	-	Eucgr.A01780	scaffold_1	28088810	28089416	H3K4me3_peak_1785	606
scaffold_1	28092249	28095620	-	Eucgr.A01781	scaffold_1	28094162	28095572	H3K4me3_peak_1788	1410
scaffold_1	28092249	28095620	-	Eucgr.A01781	scaffold_1	28093715	28093996	H3K4me3_peak_1787	281
scaffold_1	28097588	28101388	-	Eucgr.A01782	scaffold_1	28100055	28101249	H3K4me3_peak_1791	1194
scaffold_1	28102601	28105418	-	Eucgr.A01783	scaffold_1	28104067	28105595	H3K4me3_peak_1792	1351
scaffold_1	28139673	28142994	-	Eucgr.A01787	scaffold_1	28141862	28143152	H3K4me3_peak_1802	1132
scaffold_1	28397243	28400674	-	Eucgr.A01807	scaffold_1	28399557	28400695	H3K4me3_peak_1824	1117
scaffold_1	28402453	28406013	+	Eucgr.A01810	scaffold_1	28402521	28402900	H3K4me3_peak_1825	379
scaffold_1	28402453	28406013	+	Eucgr.A01810	scaffold_1	28403561	28404009	H3K4me3_peak_1827	448
scaffold_1	28411618	28414628	+	Eucgr.A01811	scaffold_1	28411734	28412603	H3K4me3_peak_1832	869
scaffold_1	28433848	28439685	-	Eucgr.A01813	scaffold_1	28438440	28439273	H3K4me3_peak_1839	833
scaffold_1	28455433	28459266	+	Eucgr.A01815	scaffold_1	28456363	28457318	H3K4me3_peak_1846	955
scaffold_1	28513348	28517628	-	Eucgr.A01823	scaffold_1	28516943	28517569	H3K4me3_peak_1860	626
scaffold_1	28521906	28522624	-	Eucgr.A01824	scaffold_1	28521389	28522062	H3K4me3_peak_1864	156
scaffold_1	28584125	28590335	+	Eucgr.A01830	scaffold_1	28584466	28585363	H3K4me3_peak_1871	897
scaffold_1	28649062	28650735	+	Eucgr.A01839	scaffold_1	28649649	28649946	H3K4me3_peak_1887	297
scaffold_1	28912634	28915126	+	Eucgr.A01854	scaffold_1	28913110	28914038	H3K4me3_peak_1899	928
scaffold_1	28915803	28919228	+	Eucgr.A01855	scaffold_1	28916316	28916792	H3K4me3_peak_1900	476
scaffold_1	28948278	28951720	+	Eucgr.A01858	scaffold_1	28948357	28949874	H3K4me3_peak_1906	1517
scaffold_1	28949822	28951568	-	Eucgr.A01859	scaffold_1	28948357	28949874	H3K4me3_peak_1906	1517
scaffold_1	28962089	28965959	+	Eucgr.A01862	scaffold_1	28964694	28965396	H3K4me3_peak_1908	702
scaffold_1	29073481	29078888	-	Eucgr.A01869	scaffold_1	29077845	29078947	H3K4me3_peak_1911	1043
scaffold_1	29087620	29091499	+	Eucgr.A01872	scaffold_1	29088748	29089571	H3K4me3_peak_1914	823
scaffold_1	29087620	29091499	+	Eucgr.A01872	scaffold_1	29088061	29088430	H3K4me3_peak_1913	369
scaffold_1	29320599	29324571	+	Eucgr.A01885	scaffold_1	29320607	29321769	H3K4me3_peak_1923	1162
scaffold_1	29324902	29336640	-	Eucgr.A01886	scaffold_1	29335479	29336139	H3K4me3_peak_1926	660
scaffold_1	29336959	29338331	-	Eucgr.A01887	scaffold_1	29337801	29338135	H3K4me3_peak_1927	334
scaffold_1	29341725	29345232	-	Eucgr.A01888	scaffold_1	29343543	29344655	H3K4me3_peak_1929	1112
scaffold_1	29550405	29554868	-	Eucgr.A01900	scaffold_1	29554032	29554533	H3K4me3_peak_1938	501
scaffold_1	29577026	29582074	-	Eucgr.A01904	scaffold_1	29581235	29581963	H3K4me3_peak_1940	728
scaffold_1	29757907	29761599	-	Eucgr.A01913	scaffold_1	29759886	29761596	H3K4me3_peak_1950	1710
scaffold_1	29763691	29769070	+	Eucgr.A01914	scaffold_1	29764030	29764536	H3K4me3_peak_1952	506
scaffold_1	29769934	29776967	-	Eucgr.A01915	scaffold_1	29776034	29776685	H3K4me3_peak_1955	651
scaffold_1	29872492	29874480	-	Eucgr.A01923	scaffold_1	29873010	29874569	H3K4me3_peak_1964	1470
scaffold_1	29882212	29885099	+	Eucgr.A01924	scaffold_1	29882250	29883138	H3K4me3_peak_1966	888
scaffold_1	29890017	29896014	+	Eucgr.A01926	scaffold_1	29890292	29891483	H3K4me3_peak_1967	1191
scaffold_1	29897751	29902709	-	Eucgr.A01927	scaffold_1	29901980	29902523	H3K4me3_peak_1970	543
scaffold_1	29924454	29926647	-	Eucgr.A01928	scaffold_1	29925987	29926523	H3K4me3_peak_1974	536
scaffold_1	29937662	29940238	+	Eucgr.A01929	scaffold_1	29937866	29938955	H3K4me3_peak_1975	1089
scaffold_1	29950301	29954578	-	Eucgr.A01933	scaffold_1	29953447	29954341	H3K4me3_peak_1981	894
scaffold_1	30067644	30070358	-	Eucgr.A01942	scaffold_1	30068762	30070255	H3K4me3_peak_1986	1493
scaffold_1	30201187	30207330	-	Eucgr.A01947	scaffold_1	30206940	30208000	H3K4me3_peak_1991	390
scaffold_1	30209104	30211895	-	Eucgr.A01948	scaffold_1	30210535	30211480	H3K4me3_peak_1993	945
scaffold_1	30239319	30244734	+	Eucgr.A01952	scaffold_1	30239680	30241198	H3K4me3_peak_1997	1518
scaffold_1	30246528	30249299	+	Eucgr.A01953	scaffold_1	30246850	30247662	H3K4me3_peak_2000	812
scaffold_1	30250104	30252480	-	Eucgr.A01954	scaffold_1	30251268	30252070	H3K4me3_peak_2002	802
scaffold_1	30254919	30260708	-	Eucgr.A01955	scaffold_1	30259534	30260363	H3K4me3_peak_2008	829
scaffold_1	30282576	30283877	-	Eucgr.A01957	scaffold_1	30283338	30283847	H3K4me3_peak_2010	509
scaffold_1	30285976	30291382	-	Eucgr.A01958	scaffold_1	30290524	30291398	H3K4me3_peak_2011	858
scaffold_1	30305185	30313964	-	Eucgr.A01959	scaffold_1	30313227	30313762	H3K4me3_peak_2013	535
scaffold_1	30429010	30430957	-	Eucgr.A01969	scaffold_1	30429402	30430168	H3K4me3_peak_2027	766
scaffold_1	30445600	30451304	-	Eucgr.A01974	scaffold_1	30450472	30452105	H3K4me3_peak_2036	832
scaffold_1	30464606	30472857	+	Eucgr.A01975	scaffold_1	30464520	30466128	H3K4me3_peak_2037	1522
scaffold_1	30473087	30477474	-	Eucgr.A01976	scaffold_1	30476331	30477294	H3K4me3_peak_2040	963
scaffold_1	30487748	30490939	-	Eucgr.A01979	scaffold_1	30489643	30489971	H3K4me3_peak_2041	328
scaffold_1	30509404	30513509	+	Eucgr.A01982	scaffold_1	30509948	30510730	H3K4me3_peak_2049	782
scaffold_1	30598431	30601686	-	Eucgr.A01989	scaffold_1	30600576	30601677	H3K4me3_peak_2061	1101
scaffold_1	30624380	30628339	-	Eucgr.A01991	scaffold_1	30625636	30628568	H3K4me3_peak_2063	2703
scaffold_1	30898815	30899633	+	Eucgr.A02012	scaffold_1	30899201	30900171	H3K4me3_peak_2087	432
scaffold_1	30901762	30906927	+	Eucgr.A02013	scaffold_1	30902691	30904744	H3K4me3_peak_2090	2053
scaffold_1	30924553	30934595	+	Eucgr.A02017	scaffold_1	30925190	30926044	H3K4me3_peak_2097	854
scaffold_1	30935198	30937346	-	Eucgr.A02018	scaffold_1	30936139	30937303	H3K4me3_peak_2100	1164
scaffold_1	30941807	30946109	-	Eucgr.A02020	scaffold_1	30945282	30945638	H3K4me3_peak_2103	356
scaffold_1	30947560	30950388	+	Eucgr.A02021	scaffold_1	30947882	30948739	H3K4me3_peak_2104	857
scaffold_1	31071037	31076125	-	Eucgr.A02033	scaffold_1	31074895	31075525	H3K4me3_peak_2114	630
scaffold_1	31106100	31117229	-	Eucgr.A02036	scaffold_1	31115960	31116962	H3K4me3_peak_2121	1002
scaffold_1	31172447	31176985	+	Eucgr.A02042	scaffold_1	31172940	31173284	H3K4me3_peak_2127	344
scaffold_1	31200525	31206693	+	Eucgr.A02044	scaffold_1	31200853	31202132	H3K4me3_peak_2130	1279
scaffold_1	31208611	31215539	-	Eucgr.A02045	scaffold_1	31214695	31215405	H3K4me3_peak_2131	710
scaffold_1	31463716	31473722	-	Eucgr.A02065	scaffold_1	31472183	31473259	H3K4me3_peak_2145	1076
scaffold_1	31479276	31482771	+	Eucgr.A02066	scaffold_1	31479720	31480930	H3K4me3_peak_2147	1210
scaffold_1	31479276	31482771	+	Eucgr.A02066	scaffold_1	31481484	31481800	H3K4me3_peak_2149	316
scaffold_1	31485896	31490129	+	Eucgr.A02068	scaffold_1	31486402	31487631	H3K4me3_peak_2151	1229
scaffold_1	31515247	31518061	+	Eucgr.A02072	scaffold_1	31515702	31516519	H3K4me3_peak_2157	817
scaffold_1	31568502	31570685	+	Eucgr.A02077	scaffold_1	31568820	31570344	H3K4me3_peak_2167	1524
scaffold_1	31574167	31580077	+	Eucgr.A02078	scaffold_1	31574315	31575488	H3K4me3_peak_2168	1173
scaffold_1	31586024	31589270	-	Eucgr.A02080	scaffold_1	31588189	31589075	H3K4me3_peak_2174	886
scaffold_1	31588030	31588743	+	Eucgr.A02081	scaffold_1	31588189	31589075	H3K4me3_peak_2174	886
scaffold_1	31621811	31625711	+	Eucgr.A02084	scaffold_1	31621820	31622404	H3K4me3_peak_2179	584
scaffold_1	31633455	31635063	-	Eucgr.A02086	scaffold_1	31633933	31635135	H3K4me3_peak_2184	1130
scaffold_1	31663221	31666833	+	Eucgr.A02091	scaffold_1	31663168	31663991	H3K4me3_peak_2188	770
scaffold_1	31669137	31671294	+	Eucgr.A02093	scaffold_1	31670133	31670720	H3K4me3_peak_2194	587
scaffold_1	31676078	31681546	-	Eucgr.A02095	scaffold_1	31679594	31680866	H3K4me3_peak_2197	1272
scaffold_1	31735896	31737145	+	Eucgr.A02098	scaffold_1	31736210	31736693	H3K4me3_peak_2202	483
scaffold_1	31740109	31744600	+	Eucgr.A02099	scaffold_1	31740514	31741519	H3K4me3_peak_2204	1005
scaffold_1	31740109	31744600	+	Eucgr.A02099	scaffold_1	31740045	31740410	H3K4me3_peak_2203	301
scaffold_1	31747180	31755021	+	Eucgr.A02100	scaffold_1	31747592	31748912	H3K4me3_peak_2207	1320
scaffold_1	31756370	31758790	-	Eucgr.A02101	scaffold_1	31756640	31758733	H3K4me3_peak_2209	2093
scaffold_1	31786677	31791972	-	Eucgr.A02105	scaffold_1	31790871	31791909	H3K4me3_peak_2211	1038
scaffold_1	31792823	31795963	+	Eucgr.A02106	scaffold_1	31792857	31793194	H3K4me3_peak_2212	337
scaffold_1	31801702	31805741	+	Eucgr.A02108	scaffold_1	31802545	31803469	H3K4me3_peak_2217	924
scaffold_1	31825574	31831900	-	Eucgr.A02112	scaffold_1	31830126	31831484	H3K4me3_peak_2226	1358
scaffold_1	31885190	31889926	-	Eucgr.A02118	scaffold_1	31889343	31889705	H3K4me3_peak_2233	362
scaffold_1	31906115	31914030	-	Eucgr.A02119	scaffold_1	31913007	31913989	H3K4me3_peak_2238	982
scaffold_1	31916880	31921123	-	Eucgr.A02121	scaffold_1	31919928	31920785	H3K4me3_peak_2239	857
scaffold_1	31938982	31945659	+	Eucgr.A02125	scaffold_1	31938987	31940007	H3K4me3_peak_2243	1020
scaffold_1	31938982	31945659	+	Eucgr.A02125	scaffold_1	31940134	31940511	H3K4me3_peak_2244	377
scaffold_1	31947431	31956298	-	Eucgr.A02126	scaffold_1	31951658	31953059	H3K4me3_peak_2249	1401
scaffold_1	31968269	31975606	-	Eucgr.A02129	scaffold_1	31973880	31975307	H3K4me3_peak_2251	1427
scaffold_1	31985536	31992714	+	Eucgr.A02131	scaffold_1	31985962	31986797	H3K4me3_peak_2253	835
scaffold_1	32005219	32008377	+	Eucgr.A02132	scaffold_1	32005187	32005548	H3K4me3_peak_2259	329
scaffold_1	32010592	32012555	-	Eucgr.A02133	scaffold_1	32011783	32012372	H3K4me3_peak_2264	589
scaffold_1	32014659	32021369	+	Eucgr.A02134	scaffold_1	32015091	32015856	H3K4me3_peak_2265	765
scaffold_1	32033307	32040355	+	Eucgr.A02135	scaffold_1	32033541	32035105	H3K4me3_peak_2267	1564
scaffold_1	32046904	32053790	+	Eucgr.A02137	scaffold_1	32047214	32048693	H3K4me3_peak_2268	1479
scaffold_1	32056394	32060593	-	Eucgr.A02138	scaffold_1	32059495	32060464	H3K4me3_peak_2271	969
scaffold_1	32061406	32065379	+	Eucgr.A02139	scaffold_1	32061606	32062628	H3K4me3_peak_2272	1022
scaffold_1	32089750	32092804	-	Eucgr.A02142	scaffold_1	32091248	32092157	H3K4me3_peak_2279	909
scaffold_1	32094895	32098572	+	Eucgr.A02143	scaffold_1	32095009	32095650	H3K4me3_peak_2281	641
scaffold_1	32094895	32098572	+	Eucgr.A02143	scaffold_1	32095695	32096972	H3K4me3_peak_2282	1277
scaffold_1	32099723	32114213	+	Eucgr.A02144	scaffold_1	32100118	32101059	H3K4me3_peak_2285	941
scaffold_1	32178656	32182842	+	Eucgr.A02151	scaffold_1	32179117	32179736	H3K4me3_peak_2290	619
scaffold_1	32189270	32193691	+	Eucgr.A02153	scaffold_1	32190199	32191016	H3K4me3_peak_2294	817
scaffold_1	32198530	32203570	-	Eucgr.A02154	scaffold_1	32202774	32203167	H3K4me3_peak_2295	393
scaffold_1	32294573	32300175	-	Eucgr.A02161	scaffold_1	32298828	32299559	H3K4me3_peak_2300	731
scaffold_1	32301955	32312832	-	Eucgr.A02162	scaffold_1	32311638	32312710	H3K4me3_peak_2301	1072
scaffold_1	32316392	32320295	+	Eucgr.A02163	scaffold_1	32316402	32317687	H3K4me3_peak_2302	1285
scaffold_1	32317183	32317590	-	Eucgr.A02164	scaffold_1	32316402	32317687	H3K4me3_peak_2302	1285
scaffold_1	32320889	32327611	-	Eucgr.A02165	scaffold_1	32327349	32327966	H3K4me3_peak_2306	262
scaffold_1	32331629	32334298	-	Eucgr.A02166	scaffold_1	32333023	32333847	H3K4me3_peak_2307	824
scaffold_1	32367935	32370517	+	Eucgr.A02172	scaffold_1	32368221	32369030	H3K4me3_peak_2315	809
scaffold_1	32387176	32390702	+	Eucgr.A02176	scaffold_1	32387419	32388752	H3K4me3_peak_2323	1333
scaffold_1	32418335	32421635	+	Eucgr.A02179	scaffold_1	32419037	32419931	H3K4me3_peak_2330	894
scaffold_1	32419358	32419735	-	Eucgr.A02180	scaffold_1	32419037	32419931	H3K4me3_peak_2330	894
scaffold_1	32422684	32424055	-	Eucgr.A02181	scaffold_1	32422749	32423162	H3K4me3_peak_2332	413
scaffold_1	32422684	32424055	-	Eucgr.A02181	scaffold_1	32423232	32423726	H3K4me3_peak_2333	494
scaffold_1	32436242	32445042	+	Eucgr.A02183	scaffold_1	32436531	32437296	H3K4me3_peak_2335	765
scaffold_1	32454638	32455420	+	Eucgr.A02184	scaffold_1	32454628	32455199	H3K4me3_peak_2338	561
scaffold_1	32506679	32508894	+	Eucgr.A02187	scaffold_1	32506751	32508061	H3K4me3_peak_2341	1310
scaffold_1	32535837	32538092	+	Eucgr.A02189	scaffold_1	32536245	32537532	H3K4me3_peak_2342	1287
scaffold_1	32654918	32663617	-	Eucgr.A02196	scaffold_1	32662681	32663361	H3K4me3_peak_2353	680
scaffold_1	32681298	32685088	-	Eucgr.A02199	scaffold_1	32682437	32684577	H3K4me3_peak_2361	2140
scaffold_1	32692274	32696618	+	Eucgr.A02200	scaffold_1	32692460	32693465	H3K4me3_peak_2362	1005
scaffold_1	32757026	32761137	-	Eucgr.A02206	scaffold_1	32759653	32760639	H3K4me3_peak_2374	986
scaffold_1	32757026	32761137	-	Eucgr.A02206	scaffold_1	32759266	32759554	H3K4me3_peak_2373	288
scaffold_1	32994836	33001221	-	Eucgr.A02227	scaffold_1	32999609	33000852	H3K4me3_peak_2380	1243
scaffold_1	33018984	33022537	+	Eucgr.A02229	scaffold_1	33019095	33019959	H3K4me3_peak_2383	864
scaffold_1	33018984	33022537	+	Eucgr.A02229	scaffold_1	33020475	33020896	H3K4me3_peak_2384	421
scaffold_1	33030357	33032135	+	Eucgr.A02230	scaffold_1	33030671	33032023	H3K4me3_peak_2388	1352
scaffold_1	33037722	33044463	+	Eucgr.A02231	scaffold_1	33038908	33040049	H3K4me3_peak_2389	1141
scaffold_1	33044603	33050177	-	Eucgr.A02232	scaffold_1	33049226	33049673	H3K4me3_peak_2391	447
scaffold_1	33051008	33053790	-	Eucgr.A02233	scaffold_1	33052480	33053174	H3K4me3_peak_2394	694
scaffold_1	33061383	33064859	+	Eucgr.A02234	scaffold_1	33061386	33062180	H3K4me3_peak_2396	794
scaffold_1	33069396	33074694	+	Eucgr.A02235	scaffold_1	33074504	33075609	H3K4me3_peak_2400	190
scaffold_1	33076934	33087672	-	Eucgr.A02236	scaffold_1	33086765	33087906	H3K4me3_peak_2403	907
scaffold_1	33095033	33101416	-	Eucgr.A02239	scaffold_1	33100333	33100914	H3K4me3_peak_2406	581
scaffold_1	33109574	33114854	-	Eucgr.A02240	scaffold_1	33114240	33115129	H3K4me3_peak_2409	614
scaffold_1	33122507	33126050	-	Eucgr.A02241	scaffold_1	33125299	33125910	H3K4me3_peak_2412	611
scaffold_1	33177292	33181038	+	Eucgr.A02248	scaffold_1	33178333	33178614	H3K4me3_peak_2418	281
scaffold_1	33189965	33209214	+	Eucgr.A02249	scaffold_1	33190372	33190868	H3K4me3_peak_2420	496
scaffold_1	33251240	33254948	-	Eucgr.A02255	scaffold_1	33253971	33254533	H3K4me3_peak_2425	562
scaffold_1	33327751	33333932	+	Eucgr.A02260	scaffold_1	33328081	33328769	H3K4me3_peak_2434	688
scaffold_1	33334535	33339808	-	Eucgr.A02261	scaffold_1	33338438	33339822	H3K4me3_peak_2438	1370
scaffold_1	33367835	33370895	+	Eucgr.A02266	scaffold_1	33368173	33369025	H3K4me3_peak_2450	852
scaffold_1	33367835	33370895	+	Eucgr.A02266	scaffold_1	33369173	33369524	H3K4me3_peak_2451	351
scaffold_1	33372085	33377412	+	Eucgr.A02267	scaffold_1	33372660	33373452	H3K4me3_peak_2452	792
scaffold_1	33407744	33413584	-	Eucgr.A02270	scaffold_1	33412564	33413387	H3K4me3_peak_2460	823
scaffold_1	33614490	33615652	-	Eucgr.A02286	scaffold_1	33613987	33614945	H3K4me3_peak_2468	455
scaffold_1	33651373	33652239	+	Eucgr.A02291	scaffold_1	33650502	33651890	H3K4me3_peak_2472	517
scaffold_1	33654198	33657592	-	Eucgr.A02292	scaffold_1	33656465	33657240	H3K4me3_peak_2474	775
scaffold_1	33673058	33684868	+	Eucgr.A02294	scaffold_1	33672859	33673716	H3K4me3_peak_2476	658
scaffold_1	33683551	33689687	-	Eucgr.A02295	scaffold_1	33688991	33689454	H3K4me3_peak_2479	463
scaffold_1	33691935	33697064	+	Eucgr.A02296	scaffold_1	33692332	33693511	H3K4me3_peak_2482	1179
scaffold_1	33698193	33702604	-	Eucgr.A02297	scaffold_1	33701857	33702420	H3K4me3_peak_2486	563
scaffold_1	33698193	33702604	-	Eucgr.A02297	scaffold_1	33700074	33700584	H3K4me3_peak_2484	510
scaffold_1	33794961	33800224	-	Eucgr.A02303	scaffold_1	33799224	33799849	H3K4me3_peak_2494	625
scaffold_1	33801215	33804895	+	Eucgr.A02304	scaffold_1	33801528	33802269	H3K4me3_peak_2495	741
scaffold_1	33805203	33807311	-	Eucgr.A02305	scaffold_1	33805936	33807094	H3K4me3_peak_2497	1158
scaffold_1	33809034	33812713	-	Eucgr.A02306	scaffold_1	33811419	33812336	H3K4me3_peak_2499	917
scaffold_1	33848118	33863503	+	Eucgr.A02310	scaffold_1	33848451	33849350	H3K4me3_peak_2502	899
scaffold_1	33967520	33971583	+	Eucgr.A02322	scaffold_1	33967617	33968729	H3K4me3_peak_2514	1112
scaffold_1	34071866	34076828	-	Eucgr.A02331	scaffold_1	34075449	34076240	H3K4me3_peak_2515	791
scaffold_1	34099510	34107007	-	Eucgr.A02334	scaffold_1	34106687	34107127	H3K4me3_peak_2517	320
scaffold_1	34127276	34128505	-	Eucgr.A02335	scaffold_1	34127286	34127724	H3K4me3_peak_2518	438
scaffold_1	34127276	34128505	-	Eucgr.A02335	scaffold_1	34128233	34128691	H3K4me3_peak_2519	272
scaffold_1	34134888	34140638	-	Eucgr.A02337	scaffold_1	34139849	34140461	H3K4me3_peak_2520	612
scaffold_1	34153669	34178229	-	Eucgr.A02339	scaffold_1	34176940	34177904	H3K4me3_peak_2525	964
scaffold_1	34191472	34194988	+	Eucgr.A02340	scaffold_1	34192327	34193223	H3K4me3_peak_2528	896
scaffold_1	34194950	34199210	-	Eucgr.A02341	scaffold_1	34198118	34198821	H3K4me3_peak_2530	703
scaffold_1	34201176	34208869	-	Eucgr.A02342	scaffold_1	34207969	34208612	H3K4me3_peak_2532	643
scaffold_1	34218525	34220691	+	Eucgr.A02343	scaffold_1	34218394	34218856	H3K4me3_peak_2534	331
scaffold_1	34243398	34245263	-	Eucgr.A02345	scaffold_1	34244010	34244596	H3K4me3_peak_2541	586
scaffold_1	34248850	34252995	-	Eucgr.A02347	scaffold_1	34252237	34252521	H3K4me3_peak_2545	284
scaffold_1	34263024	34267890	-	Eucgr.A02349	scaffold_1	34265761	34267109	H3K4me3_peak_2555	1348
scaffold_1	34392538	34408861	-	Eucgr.A02359	scaffold_1	34407167	34408687	H3K4me3_peak_2568	1520
scaffold_1	34456375	34458042	-	Eucgr.A02367	scaffold_1	34457100	34457870	H3K4me3_peak_2572	770
scaffold_1	34459243	34473019	-	Eucgr.A02368	scaffold_1	34471805	34473033	H3K4me3_peak_2573	1214
scaffold_1	34474825	34478072	-	Eucgr.A02369	scaffold_1	34476305	34478047	H3K4me3_peak_2575	1742
scaffold_1	34479548	34481773	-	Eucgr.A02370	scaffold_1	34480726	34481350	H3K4me3_peak_2577	624
scaffold_1	34479548	34481773	-	Eucgr.A02370	scaffold_1	34479715	34480683	H3K4me3_peak_2576	968
scaffold_1	34482664	34485203	-	Eucgr.A02371	scaffold_1	34483355	34484717	H3K4me3_peak_2578	1362
scaffold_1	34534557	34539753	-	Eucgr.A02375	scaffold_1	34537076	34538809	H3K4me3_peak_2590	1733
scaffold_1	34547493	34555440	-	Eucgr.A02376	scaffold_1	34554536	34554893	H3K4me3_peak_2593	357
scaffold_1	34576740	34580506	+	Eucgr.A02380	scaffold_1	34577206	34578430	H3K4me3_peak_2597	1224
scaffold_1	34583326	34588248	-	Eucgr.A02381	scaffold_1	34587501	34588283	H3K4me3_peak_2601	747
scaffold_1	34593678	34597472	-	Eucgr.A02383	scaffold_1	34596713	34597564	H3K4me3_peak_2604	759
scaffold_1	34617258	34621772	+	Eucgr.A02384	scaffold_1	34617222	34618819	H3K4me3_peak_2605	1561
scaffold_1	34617258	34621772	+	Eucgr.A02384	scaffold_1	34618862	34619970	H3K4me3_peak_2606	1108
scaffold_1	34617525	34618787	-	Eucgr.A02385	scaffold_1	34617222	34618819	H3K4me3_peak_2605	1561
scaffold_1	34622962	34630155	-	Eucgr.A02386	scaffold_1	34628938	34630392	H3K4me3_peak_2608	1217
scaffold_1	34658281	34664963	-	Eucgr.A02391	scaffold_1	34663894	34664751	H3K4me3_peak_2614	857
scaffold_1	34667410	34671868	-	Eucgr.A02392	scaffold_1	34670552	34671923	H3K4me3_peak_2616	1316
scaffold_1	34680942	34689486	-	Eucgr.A02396	scaffold_1	34687783	34689660	H3K4me3_peak_2618	1703
scaffold_1	34708700	34716041	+	Eucgr.A02397	scaffold_1	34708563	34709049	H3K4me3_peak_2619	349
scaffold_1	34715048	34720354	-	Eucgr.A02398	scaffold_1	34719426	34720291	H3K4me3_peak_2624	865
scaffold_1	34731485	34734307	+	Eucgr.A02400	scaffold_1	34732445	34732847	H3K4me3_peak_2628	402
scaffold_1	34731485	34734307	+	Eucgr.A02400	scaffold_1	34731638	34732376	H3K4me3_peak_2627	738
scaffold_1	34732342	34732839	-	Eucgr.A02401	scaffold_1	34732445	34732847	H3K4me3_peak_2628	402
scaffold_1	34732342	34732839	-	Eucgr.A02401	scaffold_1	34731638	34732376	H3K4me3_peak_2627	738
scaffold_1	34758496	34763234	-	Eucgr.A02404	scaffold_1	34762037	34762893	H3K4me3_peak_2635	856
scaffold_1	34774131	34777531	-	Eucgr.A02407	scaffold_1	34776735	34777292	H3K4me3_peak_2636	557
scaffold_1	34778799	34781063	+	Eucgr.A02408	scaffold_1	34779269	34779916	H3K4me3_peak_2639	647
scaffold_1	34788972	34792283	+	Eucgr.A02410	scaffold_1	34789549	34790309	H3K4me3_peak_2643	760
scaffold_1	34792525	34798798	-	Eucgr.A02411	scaffold_1	34797926	34798769	H3K4me3_peak_2648	843
scaffold_1	34807992	34811862	-	Eucgr.A02412	scaffold_1	34806824	34808020	H3K4me3_peak_2650	28
scaffold_1	34835888	34839437	-	Eucgr.A02414	scaffold_1	34838417	34839064	H3K4me3_peak_2657	647
scaffold_1	34842062	34845758	+	Eucgr.A02415	scaffold_1	34842398	34843115	H3K4me3_peak_2659	717
scaffold_1	34850674	34854721	+	Eucgr.A02416	scaffold_1	34850625	34851086	H3K4me3_peak_2662	412
scaffold_1	35040912	35044996	-	Eucgr.A02437	scaffold_1	35043686	35045011	H3K4me3_peak_2694	1310
scaffold_1	35058328	35061618	-	Eucgr.A02439	scaffold_1	35060276	35061603	H3K4me3_peak_2697	1327
scaffold_1	35069324	35074597	-	Eucgr.A02441	scaffold_1	35072718	35073973	H3K4me3_peak_2700	1255
scaffold_1	35087834	35089994	-	Eucgr.A02443	scaffold_1	35089321	35089699	H3K4me3_peak_2702	378
scaffold_1	35127572	35129360	-	Eucgr.A02447	scaffold_1	35127438	35128450	H3K4me3_peak_2704	878
scaffold_1	35130164	35134327	-	Eucgr.A02448	scaffold_1	35133539	35133914	H3K4me3_peak_2708	375
scaffold_1	35157008	35161941	-	Eucgr.A02451	scaffold_1	35161319	35161734	H3K4me3_peak_2716	415
scaffold_1	35169017	35174024	+	Eucgr.A02453	scaffold_1	35169522	35170486	H3K4me3_peak_2718	964
scaffold_1	35174993	35180772	+	Eucgr.A02454	scaffold_1	35175600	35176386	H3K4me3_peak_2721	786
scaffold_1	35190971	35193667	-	Eucgr.A02456	scaffold_1	35192720	35193310	H3K4me3_peak_2725	590
scaffold_1	35190971	35193667	-	Eucgr.A02456	scaffold_1	35191587	35192069	H3K4me3_peak_2724	482
scaffold_1	35311801	35316143	+	Eucgr.A02461	scaffold_1	35311636	35312679	H3K4me3_peak_2728	878
scaffold_1	35328938	35332960	-	Eucgr.A02463	scaffold_1	35330905	35331953	H3K4me3_peak_2731	1048
scaffold_1	35346452	35348626	-	Eucgr.A02465	scaffold_1	35347228	35347902	H3K4me3_peak_2737	674
scaffold_1	35360742	35364490	+	Eucgr.A02467	scaffold_1	35360895	35362131	H3K4me3_peak_2739	1236
scaffold_1	35361167	35362514	-	Eucgr.A02468	scaffold_1	35360895	35362131	H3K4me3_peak_2739	1236
scaffold_1	35381302	35396726	-	Eucgr.A02473	scaffold_1	35394822	35396223	H3K4me3_peak_2743	1401
scaffold_1	35580549	35582410	-	Eucgr.A02495	scaffold_1	35580983	35582076	H3K4me3_peak_2750	1093
scaffold_1	35583723	35591389	+	Eucgr.A02496	scaffold_1	35584284	35584793	H3K4me3_peak_2751	509
scaffold_1	35600237	35601406	-	Eucgr.A02499	scaffold_1	35600554	35600929	H3K4me3_peak_2752	375
scaffold_1	35615569	35618073	-	Eucgr.A02502	scaffold_1	35617513	35618008	H3K4me3_peak_2754	495
scaffold_1	35643944	35648536	+	Eucgr.A02505	scaffold_1	35644745	35645100	H3K4me3_peak_2757	355
scaffold_1	35650110	35652593	-	Eucgr.A02506	scaffold_1	35652382	35653507	H3K4me3_peak_2759	211
scaffold_1	35686607	35689058	+	Eucgr.A02509	scaffold_1	35686781	35687958	H3K4me3_peak_2767	1177
scaffold_1	35690473	35700501	-	Eucgr.A02510	scaffold_1	35699627	35700220	H3K4me3_peak_2771	593
scaffold_1	35817146	35819540	+	Eucgr.A02519	scaffold_1	35817427	35818129	H3K4me3_peak_2782	702
scaffold_1	35821367	35824612	+	Eucgr.A02520	scaffold_1	35821545	35822054	H3K4me3_peak_2784	509
scaffold_1	35913502	35916236	-	Eucgr.A02534	scaffold_1	35914985	35916300	H3K4me3_peak_2792	1251
scaffold_1	35923559	35935869	+	Eucgr.A02536	scaffold_1	35924280	35924585	H3K4me3_peak_2796	305
scaffold_1	35966706	35970827	+	Eucgr.A02540	scaffold_1	35966421	35967694	H3K4me3_peak_2798	988
scaffold_1	35972570	35975416	+	Eucgr.A02541	scaffold_1	35972824	35973702	H3K4me3_peak_2801	878
scaffold_1	35997151	36003407	+	Eucgr.A02545	scaffold_1	35997639	35998683	H3K4me3_peak_2809	1044
scaffold_1	36004084	36009360	-	Eucgr.A02546	scaffold_1	36008446	36008983	H3K4me3_peak_2810	537
scaffold_1	36010580	36016673	+	Eucgr.A02547	scaffold_1	36011677	36012268	H3K4me3_peak_2812	591
scaffold_1	36037328	36041384	+	Eucgr.A02551	scaffold_1	36038553	36039693	H3K4me3_peak_2815	1140
scaffold_1	36043261	36047689	-	Eucgr.A02553	scaffold_1	36046350	36047747	H3K4me3_peak_2820	1339
scaffold_1	36052133	36057861	-	Eucgr.A02554	scaffold_1	36056791	36057162	H3K4me3_peak_2822	371
scaffold_1	36076913	36081153	-	Eucgr.A02558	scaffold_1	36080468	36080928	H3K4me3_peak_2825	460
scaffold_1	36095856	36109115	-	Eucgr.A02560	scaffold_1	36107884	36108661	H3K4me3_peak_2829	777
scaffold_1	36129048	36133017	+	Eucgr.A02562	scaffold_1	36129459	36130241	H3K4me3_peak_2831	782
scaffold_1	36139325	36142425	-	Eucgr.A02564	scaffold_1	36141035	36141934	H3K4me3_peak_2836	899
scaffold_1	36149345	36151300	+	Eucgr.A02567	scaffold_1	36149616	36150542	H3K4me3_peak_2838	926
scaffold_1	36188884	36194094	+	Eucgr.A02570	scaffold_1	36188735	36189484	H3K4me3_peak_2839	600
scaffold_1	36196696	36199895	+	Eucgr.A02571	scaffold_1	36197163	36197832	H3K4me3_peak_2842	669
scaffold_1	36205421	36212766	-	Eucgr.A02573	scaffold_1	36211767	36212508	H3K4me3_peak_2843	741
scaffold_1	36220559	36240456	-	Eucgr.A02575	scaffold_1	36239584	36240295	H3K4me3_peak_2845	711
scaffold_1	36258540	36275529	+	Eucgr.A02578	scaffold_1	36259615	36260428	H3K4me3_peak_2847	813
scaffold_1	36363891	36364572	+	Eucgr.A02585	scaffold_1	36363836	36364686	H3K4me3_peak_2850	681
scaffold_1	36378679	36382399	+	Eucgr.A02587	scaffold_1	36378897	36379603	H3K4me3_peak_2851	706
scaffold_1	36384678	36389084	-	Eucgr.A02588	scaffold_1	36387515	36389131	H3K4me3_peak_2857	1569
scaffold_1	36384678	36389084	-	Eucgr.A02588	scaffold_1	36385688	36386134	H3K4me3_peak_2854	446
scaffold_1	36405814	36410960	-	Eucgr.A02590	scaffold_1	36409898	36410491	H3K4me3_peak_2860	593
scaffold_1	36415774	36417964	+	Eucgr.A02591	scaffold_1	36416019	36416760	H3K4me3_peak_2861	741
scaffold_1	36433305	36437214	+	Eucgr.A02593	scaffold_1	36434056	36434954	H3K4me3_peak_2864	898
scaffold_1	36440840	36447865	+	Eucgr.A02594	scaffold_1	36441036	36441328	H3K4me3_peak_2868	292
scaffold_1	36464813	36468067	+	Eucgr.A02596	scaffold_1	36464931	36465832	H3K4me3_peak_2873	901
scaffold_1	36469120	36470176	+	Eucgr.A02597	scaffold_1	36469711	36470146	H3K4me3_peak_2875	435
scaffold_1	36500033	36512726	-	Eucgr.A02600	scaffold_1	36511318	36512490	H3K4me3_peak_2880	1172
scaffold_1	36569881	36576409	+	Eucgr.A02606	scaffold_1	36570840	36571658	H3K4me3_peak_2887	818
scaffold_1	36611449	36612527	+	Eucgr.A02610	scaffold_1	36611297	36612006	H3K4me3_peak_2890	557
scaffold_1	36614894	36624716	-	Eucgr.A02611	scaffold_1	36623505	36624515	H3K4me3_peak_2891	1010
scaffold_1	36763271	36765424	-	Eucgr.A02621	scaffold_1	36764177	36765100	H3K4me3_peak_2898	923
scaffold_1	36767721	36771762	-	Eucgr.A02622	scaffold_1	36770827	36771419	H3K4me3_peak_2902	592
scaffold_1	36838173	36851948	-	Eucgr.A02629	scaffold_1	36851052	36851626	H3K4me3_peak_2908	574
scaffold_1	36859015	36864608	-	Eucgr.A02630	scaffold_1	36863647	36864503	H3K4me3_peak_2913	856
scaffold_1	36870046	36874989	+	Eucgr.A02632	scaffold_1	36870396	36871100	H3K4me3_peak_2914	704
scaffold_1	36885233	36889210	+	Eucgr.A02634	scaffold_1	36885498	36886592	H3K4me3_peak_2916	1094
scaffold_1	37012213	37018444	+	Eucgr.A02640	scaffold_1	37012422	37013940	H3K4me3_peak_2917	1518
scaffold_1	37022982	37026727	+	Eucgr.A02641	scaffold_1	37023038	37024179	H3K4me3_peak_2918	1141
scaffold_1	37022982	37026727	+	Eucgr.A02641	scaffold_1	37024406	37024690	H3K4me3_peak_2919	284
scaffold_1	37117430	37120326	+	Eucgr.A02649	scaffold_1	37118150	37118779	H3K4me3_peak_2927	629
scaffold_1	37149089	37153530	+	Eucgr.A02653	scaffold_1	37149610	37150409	H3K4me3_peak_2933	799
scaffold_1	37156468	37159974	+	Eucgr.A02654	scaffold_1	37157114	37157595	H3K4me3_peak_2936	481
scaffold_1	37164349	37172740	+	Eucgr.A02656	scaffold_1	37164720	37165374	H3K4me3_peak_2940	654
scaffold_1	37173754	37179531	+	Eucgr.A02657	scaffold_1	37174073	37174731	H3K4me3_peak_2943	658
scaffold_1	37181165	37182780	-	Eucgr.A02658	scaffold_1	37181068	37181782	H3K4me3_peak_2944	617
scaffold_1	37197713	37200339	-	Eucgr.A02662	scaffold_1	37199543	37199828	H3K4me3_peak_2948	285
scaffold_1	37211265	37216448	-	Eucgr.A02663	scaffold_1	37215333	37215917	H3K4me3_peak_2949	584
scaffold_1	37220368	37227207	-	Eucgr.A02664	scaffold_1	37226395	37226835	H3K4me3_peak_2950	440
scaffold_1	37303215	37306847	+	Eucgr.A02670	scaffold_1	37303734	37304566	H3K4me3_peak_2951	832
scaffold_1	37319683	37323124	+	Eucgr.A02672	scaffold_1	37319670	37320716	H3K4me3_peak_2955	1033
scaffold_1	37392452	37397685	-	Eucgr.A02676	scaffold_1	37396631	37397189	H3K4me3_peak_2961	558
scaffold_1	37433836	37437580	+	Eucgr.A02683	scaffold_1	37434241	37434874	H3K4me3_peak_2965	633
scaffold_1	37669568	37671371	-	Eucgr.A02702	scaffold_1	37670780	37671462	H3K4me3_peak_2985	591
scaffold_1	37779300	37785278	-	Eucgr.A02714	scaffold_1	37784411	37784802	H3K4me3_peak_2996	391
scaffold_1	37779300	37785278	-	Eucgr.A02714	scaffold_1	37784951	37785527	H3K4me3_peak_2997	327
scaffold_1	37796597	37798652	-	Eucgr.A02717	scaffold_1	37797580	37798485	H3K4me3_peak_2999	905
scaffold_1	37801890	37803291	-	Eucgr.A02718	scaffold_1	37802227	37802688	H3K4me3_peak_3001	461
scaffold_1	37809483	37813997	-	Eucgr.A02719	scaffold_1	37812680	37813551	H3K4me3_peak_3005	871
scaffold_1	37815958	37819013	-	Eucgr.A02720	scaffold_1	37817783	37818948	H3K4me3_peak_3008	1165
scaffold_1	37822577	37827873	+	Eucgr.A02721	scaffold_1	37824112	37824490	H3K4me3_peak_3010	378
scaffold_1	37822577	37827873	+	Eucgr.A02721	scaffold_1	37822880	37823736	H3K4me3_peak_3009	856
scaffold_1	37828114	37834515	-	Eucgr.A02722	scaffold_1	37833500	37834241	H3K4me3_peak_3012	741
scaffold_1	37879158	37880456	-	Eucgr.A02728	scaffold_1	37879466	37880150	H3K4me3_peak_3017	684
scaffold_1	37929573	37933944	+	Eucgr.A02733	scaffold_1	37929898	37930672	H3K4me3_peak_3018	774
scaffold_1	37941173	37946642	+	Eucgr.A02736	scaffold_1	37941114	37942319	H3K4me3_peak_3024	1146
scaffold_1	37961510	37963312	-	Eucgr.A02743	scaffold_1	37962009	37962804	H3K4me3_peak_3032	795
scaffold_1	38028125	38033344	-	Eucgr.A02753	scaffold_1	38032325	38033044	H3K4me3_peak_3041	719
scaffold_1	38074265	38078219	+	Eucgr.A02758	scaffold_1	38074774	38075406	H3K4me3_peak_3050	632
scaffold_1	38124717	38130927	+	Eucgr.A02762	scaffold_1	38124153	38124908	H3K4me3_peak_3058	191
scaffold_1	38137960	38139324	-	Eucgr.A02764	scaffold_1	38138020	38138554	H3K4me3_peak_3059	534
scaffold_1	38150679	38156556	-	Eucgr.A02766	scaffold_1	38155527	38156301	H3K4me3_peak_3064	774
scaffold_1	38161116	38166495	+	Eucgr.A02767	scaffold_1	38161629	38162812	H3K4me3_peak_3065	1183
scaffold_1	38169192	38173662	+	Eucgr.A02769	scaffold_1	38169578	38170439	H3K4me3_peak_3066	861
scaffold_1	38216771	38221124	-	Eucgr.A02773	scaffold_1	38220231	38220874	H3K4me3_peak_3077	643
scaffold_1	38224377	38226084	+	Eucgr.A02774	scaffold_1	38224572	38225631	H3K4me3_peak_3078	1059
scaffold_1	38226804	38232599	-	Eucgr.A02775	scaffold_1	38231771	38232231	H3K4me3_peak_3079	460
scaffold_1	38235772	38239153	-	Eucgr.A02776	scaffold_1	38238349	38239134	H3K4me3_peak_3082	785
scaffold_1	38266181	38286189	+	Eucgr.A02778	scaffold_1	38266460	38267266	H3K4me3_peak_3086	806
scaffold_1	38410908	38412368	-	Eucgr.A02787	scaffold_1	38411450	38412205	H3K4me3_peak_3094	755
scaffold_1	38444885	38450210	-	Eucgr.A02791	scaffold_1	38448967	38450003	H3K4me3_peak_3097	1036
scaffold_1	38510540	38515178	-	Eucgr.A02797	scaffold_1	38513895	38514873	H3K4me3_peak_3106	978
scaffold_1	38526230	38529489	-	Eucgr.A02800	scaffold_1	38528308	38529452	H3K4me3_peak_3111	1144
scaffold_1	38558716	38561646	+	Eucgr.A02806	scaffold_1	38558921	38559920	H3K4me3_peak_3118	999
scaffold_1	38585028	38588543	+	Eucgr.A02810	scaffold_1	38585723	38586439	H3K4me3_peak_3127	716
scaffold_1	38778968	38783059	-	Eucgr.A02835	scaffold_1	38781690	38782646	H3K4me3_peak_3140	956
scaffold_1	38793760	38800774	+	Eucgr.A02836	scaffold_1	38794192	38794852	H3K4me3_peak_3142	660
scaffold_1	38806054	38810188	+	Eucgr.A02838	scaffold_1	38806438	38807554	H3K4me3_peak_3148	1116
scaffold_1	38812334	38814114	-	Eucgr.A02839	scaffold_1	38814110	38814393	H3K4me3_peak_3152	4
scaffold_1	38836454	38838882	+	Eucgr.A02842	scaffold_1	38837099	38837401	H3K4me3_peak_3153	302
scaffold_1	38850608	38853061	-	Eucgr.A02845	scaffold_1	38851867	38853035	H3K4me3_peak_3157	1168
scaffold_1	39082351	39083952	-	Eucgr.A02864	scaffold_1	39083795	39084112	H3K4me3_peak_3168	157
scaffold_1	39084587	39087918	-	Eucgr.A02865	scaffold_1	39086039	39087589	H3K4me3_peak_3170	1550
scaffold_1	39106638	39113860	+	Eucgr.A02869	scaffold_1	39106849	39108050	H3K4me3_peak_3179	1201
scaffold_1	39127747	39130976	+	Eucgr.A02872	scaffold_1	39127749	39128960	H3K4me3_peak_3181	1211
scaffold_1	39140671	39146584	-	Eucgr.A02874	scaffold_1	39145446	39146739	H3K4me3_peak_3185	1138
scaffold_1	39170494	39171012	+	Eucgr.A02877	scaffold_1	39170842	39171714	H3K4me3_peak_3190	170
scaffold_1	39189531	39193422	+	Eucgr.A02880	scaffold_1	39189812	39190502	H3K4me3_peak_3195	690
scaffold_1	39214288	39217251	-	Eucgr.A02884	scaffold_1	39216132	39217224	H3K4me3_peak_3200	1092
scaffold_1	39316215	39320398	-	Eucgr.A02891	scaffold_1	39318107	39319799	H3K4me3_peak_3210	1692
scaffold_1	39326466	39329576	-	Eucgr.A02892	scaffold_1	39328698	39329502	H3K4me3_peak_3214	804
scaffold_1	39326466	39329576	-	Eucgr.A02892	scaffold_1	39327561	39328283	H3K4me3_peak_3213	722
scaffold_1	39335599	39341842	+	Eucgr.A02893	scaffold_1	39335996	39336674	H3K4me3_peak_3215	678
scaffold_1	39350644	39358755	+	Eucgr.A02895	scaffold_1	39350985	39351618	H3K4me3_peak_3221	633
scaffold_1	39360475	39365663	+	Eucgr.A02896	scaffold_1	39360835	39361989	H3K4me3_peak_3223	1154
scaffold_1	39360475	39365663	+	Eucgr.A02896	scaffold_1	39360312	39360660	H3K4me3_peak_3222	185
scaffold_1	39361986	39362405	-	Eucgr.A02897	scaffold_1	39360835	39361989	H3K4me3_peak_3223	1154
scaffold_1	39390260	39393249	-	Eucgr.A02899	scaffold_1	39392712	39393060	H3K4me3_peak_3228	348
scaffold_1	39394710	39410402	-	Eucgr.A02900	scaffold_1	39409661	39410021	H3K4me3_peak_3231	360
scaffold_1	39426142	39429621	-	Eucgr.A02902	scaffold_1	39428927	39429932	H3K4me3_peak_3235	694
scaffold_1	39426142	39429621	-	Eucgr.A02902	scaffold_1	39426053	39426701	H3K4me3_peak_3232	559
scaffold_1	39435922	39438320	-	Eucgr.A02903	scaffold_1	39437062	39438243	H3K4me3_peak_3237	1181
scaffold_1	39442385	39446019	+	Eucgr.A02904	scaffold_1	39442816	39443580	H3K4me3_peak_3238	764
scaffold_1	39505481	39509197	-	Eucgr.A02910	scaffold_1	39507438	39508328	H3K4me3_peak_3245	890
scaffold_1	39505481	39509197	-	Eucgr.A02910	scaffold_1	39508434	39508733	H3K4me3_peak_3246	299
scaffold_1	39514808	39519049	+	Eucgr.A02912	scaffold_1	39514612	39515718	H3K4me3_peak_3247	910
scaffold_1	39574986	39579102	+	Eucgr.A02913	scaffold_1	39575261	39575969	H3K4me3_peak_3251	708
scaffold_1	39629462	39632650	+	Eucgr.A02920	scaffold_1	39630430	39630804	H3K4me3_peak_3257	374
scaffold_1	39629462	39632650	+	Eucgr.A02920	scaffold_1	39629570	39630147	H3K4me3_peak_3256	577
scaffold_1	39659106	39664030	+	Eucgr.A02922	scaffold_1	39659462	39660653	H3K4me3_peak_3265	1191
scaffold_1	39664319	39671003	+	Eucgr.A02923	scaffold_1	39664891	39665796	H3K4me3_peak_3267	905
scaffold_1	39689310	39704437	-	Eucgr.A02925	scaffold_1	39703696	39704266	H3K4me3_peak_3273	570
scaffold_1	39737230	39739786	-	Eucgr.A02929	scaffold_1	39739481	39739815	H3K4me3_peak_3281	305
scaffold_1	39737230	39739786	-	Eucgr.A02929	scaffold_1	39736942	39737641	H3K4me3_peak_3278	411
scaffold_1	39739904	39742425	-	Eucgr.A02930	scaffold_1	39741539	39742087	H3K4me3_peak_3283	548
scaffold_1	39750154	39753509	+	Eucgr.A02931	scaffold_1	39750106	39750567	H3K4me3_peak_3285	413
scaffold_1	39750154	39753509	+	Eucgr.A02931	scaffold_1	39750626	39751016	H3K4me3_peak_3286	390
scaffold_1	39750154	39753509	+	Eucgr.A02931	scaffold_1	39751140	39751569	H3K4me3_peak_3287	429
scaffold_1	39755147	39757421	+	Eucgr.A02932	scaffold_1	39755670	39756086	H3K4me3_peak_3289	416
scaffold_1	39771351	39775087	-	Eucgr.A02936	scaffold_1	39773856	39775076	H3K4me3_peak_3294	1220
scaffold_1	39784148	39784625	-	Eucgr.A02939	scaffold_1	39783641	39784630	H3K4me3_peak_3297	477
scaffold_1	39785823	39789437	-	Eucgr.A02940	scaffold_1	39787928	39789281	H3K4me3_peak_3298	1353
scaffold_1	39896686	39901765	-	Eucgr.A02951	scaffold_1	39900845	39901559	H3K4me3_peak_3319	714
scaffold_1	39929706	39930276	+	Eucgr.A02957	scaffold_1	39929658	39930764	H3K4me3_peak_3326	570
scaffold_1	39954213	39959241	+	Eucgr.A02959	scaffold_1	39954316	39955190	H3K4me3_peak_3327	874
scaffold_1	39980414	39986032	+	Eucgr.A02962	scaffold_1	39980335	39981124	H3K4me3_peak_3334	710
scaffold_1	39986995	39991137	-	Eucgr.A02963	scaffold_1	39990035	39991093	H3K4me3_peak_3336	1058
scaffold_1	40000938	40014819	-	Eucgr.A02966	scaffold_1	40013538	40014344	H3K4me3_peak_3343	806
scaffold_1	40026123	40032502	+	Eucgr.A02968	scaffold_1	40026095	40027960	H3K4me3_peak_3346	1837
scaffold_1	40026123	40032502	+	Eucgr.A02968	scaffold_1	40029808	40030058	H3K4me3_peak_3348	250
scaffold_1	40033615	40042975	+	Eucgr.A02969	scaffold_1	40039725	40040579	H3K4me3_peak_3350	854
scaffold_1	40033615	40042975	+	Eucgr.A02969	scaffold_1	40034082	40034443	H3K4me3_peak_3349	361
scaffold_1	40059845	40063338	+	Eucgr.A02972	scaffold_1	40060505	40060826	H3K4me3_peak_3360	321
scaffold_1	40065946	40068691	-	Eucgr.A02974	scaffold_1	40067438	40068664	H3K4me3_peak_3361	1226
scaffold_1	40183444	40189875	+	Eucgr.A02984	scaffold_1	40183487	40184619	H3K4me3_peak_3367	1132
scaffold_1	40190562	40194979	-	Eucgr.A02985	scaffold_1	40193824	40194908	H3K4me3_peak_3370	1084
scaffold_1	40198905	40202663	+	Eucgr.A02987	scaffold_1	40199627	40199998	H3K4me3_peak_3375	371
scaffold_1	40204472	40208817	-	Eucgr.A02989	scaffold_1	40208218	40209008	H3K4me3_peak_3380	599
scaffold_1	40204472	40208817	-	Eucgr.A02989	scaffold_1	40207382	40207769	H3K4me3_peak_3379	387
scaffold_1	40210439	40221018	-	Eucgr.A02991	scaffold_1	40219452	40221060	H3K4me3_peak_3382	1566
scaffold_1	40234833	40238444	-	Eucgr.A02993	scaffold_1	40237475	40238501	H3K4me3_peak_3387	969
scaffold_1	40239007	40243353	-	Eucgr.A02994	scaffold_1	40242535	40243274	H3K4me3_peak_3389	739
scaffold_2	808622	814026	+	Eucgr.B00021	scaffold_2	809018	809644	H3K4me3_peak_12011	626
scaffold_2	911166	915102	+	Eucgr.B00027	scaffold_2	911505	913157	H3K4me3_peak_12021	1652
scaffold_2	911396	912319	-	Eucgr.B00028	scaffold_2	911505	913157	H3K4me3_peak_12021	1652
scaffold_2	922664	927071	+	Eucgr.B00029	scaffold_2	926376	926699	H3K4me3_peak_12025	323
scaffold_2	936649	940433	+	Eucgr.B00032	scaffold_2	937274	938824	H3K4me3_peak_12028	1550
scaffold_2	941515	945275	+	Eucgr.B00033	scaffold_2	941780	943749	H3K4me3_peak_12029	1969
scaffold_2	951780	954502	+	Eucgr.B00034	scaffold_2	952328	953579	H3K4me3_peak_12031	1251
scaffold_2	955394	957988	-	Eucgr.B00035	scaffold_2	957268	957883	H3K4me3_peak_12034	615
scaffold_2	996953	1002769	-	Eucgr.B00039	scaffold_2	1002119	1002478	H3K4me3_peak_12038	359
scaffold_2	1016303	1027794	+	Eucgr.B00041	scaffold_2	1016647	1017115	H3K4me3_peak_12040	468
scaffold_2	1087808	1090907	-	Eucgr.B00046	scaffold_2	1089816	1090553	H3K4me3_peak_12052	737
scaffold_2	1234778	1241207	-	Eucgr.B00058	scaffold_2	1239965	1240803	H3K4me3_peak_12064	838
scaffold_2	1794977	1800452	+	Eucgr.B00095	scaffold_2	1794904	1795646	H3K4me3_peak_12091	669
scaffold_2	1804923	1805763	+	Eucgr.B00097	scaffold_2	1805675	1806498	H3K4me3_peak_12094	88
scaffold_2	1815825	1818311	+	Eucgr.B00100	scaffold_2	1815899	1816408	H3K4me3_peak_12097	509
scaffold_2	1821686	1823264	+	Eucgr.B00101	scaffold_2	1822763	1823135	H3K4me3_peak_12104	372
scaffold_2	1826276	1830315	+	Eucgr.B00102	scaffold_2	1826501	1827181	H3K4me3_peak_12107	680
scaffold_2	1912448	1917872	+	Eucgr.B00106	scaffold_2	1914285	1914803	H3K4me3_peak_12115	518
scaffold_2	1992073	1997309	+	Eucgr.B00112	scaffold_2	1992405	1993890	H3K4me3_peak_12119	1485
scaffold_2	2099298	2102200	-	Eucgr.B00120	scaffold_2	2100704	2102304	H3K4me3_peak_12126	1496
scaffold_2	2102902	2109689	+	Eucgr.B00121	scaffold_2	2103455	2104188	H3K4me3_peak_12127	733
scaffold_2	2192734	2195524	+	Eucgr.B00131	scaffold_2	2192755	2194297	H3K4me3_peak_12133	1542
scaffold_2	2290908	2296744	+	Eucgr.B00141	scaffold_2	2291868	2292246	H3K4me3_peak_12142	378
scaffold_2	2290908	2296744	+	Eucgr.B00141	scaffold_2	2290963	2291788	H3K4me3_peak_12141	825
scaffold_2	2290948	2292920	-	Eucgr.B00142	scaffold_2	2291868	2292246	H3K4me3_peak_12142	378
scaffold_2	2290948	2292920	-	Eucgr.B00142	scaffold_2	2290963	2291788	H3K4me3_peak_12141	825
scaffold_2	2296881	2303767	-	Eucgr.B00143	scaffold_2	2302602	2303141	H3K4me3_peak_12147	539
scaffold_2	2305187	2309281	-	Eucgr.B00144	scaffold_2	2307959	2309223	H3K4me3_peak_12150	1264
scaffold_2	2342637	2344439	-	Eucgr.B00147	scaffold_2	2343528	2344115	H3K4me3_peak_12152	587
scaffold_2	2346067	2352580	-	Eucgr.B00148	scaffold_2	2351761	2352500	H3K4me3_peak_12154	739
scaffold_2	2354166	2358265	+	Eucgr.B00149	scaffold_2	2354921	2355400	H3K4me3_peak_12155	479
scaffold_2	2492657	2496007	+	Eucgr.B00159	scaffold_2	2493803	2494659	H3K4me3_peak_12160	856
scaffold_2	2499039	2529664	+	Eucgr.B00160	scaffold_2	2499259	2500040	H3K4me3_peak_12162	781
scaffold_2	2530937	2536602	-	Eucgr.B00161	scaffold_2	2534725	2535578	H3K4me3_peak_12167	853
scaffold_2	2537916	2543626	-	Eucgr.B00162	scaffold_2	2542717	2543477	H3K4me3_peak_12169	760
scaffold_2	2581740	2582545	-	Eucgr.B00164	scaffold_2	2581567	2581970	H3K4me3_peak_12172	230
scaffold_2	2591001	2593616	-	Eucgr.B00165	scaffold_2	2592903	2593621	H3K4me3_peak_12176	713
scaffold_2	2600650	2607426	-	Eucgr.B00167	scaffold_2	2606568	2607346	H3K4me3_peak_12184	778
scaffold_2	2636457	2640033	-	Eucgr.B00173	scaffold_2	2638580	2639733	H3K4me3_peak_12195	1153
scaffold_2	2651525	2654263	+	Eucgr.B00176	scaffold_2	2651808	2652397	H3K4me3_peak_12199	589
scaffold_2	2654509	2658384	-	Eucgr.B00177	scaffold_2	2656994	2657880	H3K4me3_peak_12200	886
scaffold_2	2654509	2658384	-	Eucgr.B00177	scaffold_2	2657980	2658505	H3K4me3_peak_12201	404
scaffold_2	2675581	2680193	-	Eucgr.B00181	scaffold_2	2679283	2679717	H3K4me3_peak_12205	434
scaffold_2	2811551	2817007	+	Eucgr.B00193	scaffold_2	2812233	2813056	H3K4me3_peak_12210	823
scaffold_2	3216479	3220620	+	Eucgr.B00211	scaffold_2	3216456	3217827	H3K4me3_peak_12217	1348
scaffold_2	3221754	3224757	+	Eucgr.B00212	scaffold_2	3222134	3222460	H3K4me3_peak_12218	326
scaffold_2	3247442	3251896	+	Eucgr.B00215	scaffold_2	3247461	3248567	H3K4me3_peak_12224	1106
scaffold_2	3277045	3277636	-	Eucgr.B00219	scaffold_2	3277511	3278698	H3K4me3_peak_12228	125
scaffold_2	3278215	3278574	-	Eucgr.B00220	scaffold_2	3277511	3278698	H3K4me3_peak_12228	125
scaffold_2	3278480	3280607	+	Eucgr.B00221	scaffold_2	3278848	3279409	H3K4me3_peak_12229	561
scaffold_2	3278480	3280607	+	Eucgr.B00221	scaffold_2	3277511	3278698	H3K4me3_peak_12228	125
scaffold_2	3281313	3284261	-	Eucgr.B00222	scaffold_2	3283858	3284421	H3K4me3_peak_12230	403
scaffold_2	3294638	3297893	-	Eucgr.B00224	scaffold_2	3296345	3297487	H3K4me3_peak_12234	1142
scaffold_2	3329038	3332984	+	Eucgr.B00227	scaffold_2	3329639	3330130	H3K4me3_peak_12237	491
scaffold_2	3340015	3349633	+	Eucgr.B00228	scaffold_2	3340264	3341347	H3K4me3_peak_12240	1083
scaffold_2	3587446	3593701	-	Eucgr.B00240	scaffold_2	3592787	3593456	H3K4me3_peak_12250	669
scaffold_2	3615171	3620691	-	Eucgr.B00242	scaffold_2	3619831	3620703	H3K4me3_peak_12256	860
scaffold_2	3622046	3625864	+	Eucgr.B00243	scaffold_2	3622276	3623545	H3K4me3_peak_12257	1269
scaffold_2	3643642	3647822	+	Eucgr.B00245	scaffold_2	3643958	3644879	H3K4me3_peak_12263	921
scaffold_2	3650794	3653401	-	Eucgr.B00247	scaffold_2	3652544	3653220	H3K4me3_peak_12266	676
scaffold_2	3655872	3665456	+	Eucgr.B00248	scaffold_2	3656227	3656983	H3K4me3_peak_12267	756
scaffold_2	3667121	3673907	+	Eucgr.B00249	scaffold_2	3667033	3668424	H3K4me3_peak_12268	1303
scaffold_2	3727393	3730530	-	Eucgr.B00255	scaffold_2	3728649	3728962	H3K4me3_peak_12277	313
scaffold_2	4280041	4283569	-	Eucgr.B00290	scaffold_2	4282600	4282892	H3K4me3_peak_12291	292
scaffold_2	4302609	4305910	-	Eucgr.B00293	scaffold_2	4304776	4305690	H3K4me3_peak_12293	914
scaffold_2	4320809	4326611	+	Eucgr.B00297	scaffold_2	4321433	4322353	H3K4me3_peak_12297	920
scaffold_2	4338344	4342287	+	Eucgr.B00299	scaffold_2	4338782	4339953	H3K4me3_peak_12301	1171
scaffold_2	4352871	4358847	-	Eucgr.B00302	scaffold_2	4358031	4358928	H3K4me3_peak_12304	816
scaffold_2	4374725	4378047	+	Eucgr.B00303	scaffold_2	4375253	4375936	H3K4me3_peak_12305	683
scaffold_2	4378741	4382772	+	Eucgr.B00304	scaffold_2	4378809	4380075	H3K4me3_peak_12306	1266
scaffold_2	4612070	4614137	+	Eucgr.B00324	scaffold_2	4612240	4613065	H3K4me3_peak_12322	825
scaffold_2	4719844	4722925	+	Eucgr.B00330	scaffold_2	4720059	4720410	H3K4me3_peak_12323	351
scaffold_2	4728130	4730065	+	Eucgr.B00333	scaffold_2	4728439	4729347	H3K4me3_peak_12326	908
scaffold_2	4732790	4736401	-	Eucgr.B00336	scaffold_2	4735244	4736380	H3K4me3_peak_12327	1136
scaffold_2	4754213	4756618	-	Eucgr.B00339	scaffold_2	4755327	4756358	H3K4me3_peak_12331	1031
scaffold_2	4762948	4768964	+	Eucgr.B00341	scaffold_2	4763194	4764707	H3K4me3_peak_12333	1513
scaffold_2	4770172	4774911	+	Eucgr.B00342	scaffold_2	4770646	4771513	H3K4me3_peak_12335	867
scaffold_2	4775072	4778677	-	Eucgr.B00343	scaffold_2	4777491	4778690	H3K4me3_peak_12339	1186
scaffold_2	4779409	4782234	+	Eucgr.B00344	scaffold_2	4779877	4780905	H3K4me3_peak_12341	1028
scaffold_2	4785112	4788545	+	Eucgr.B00345	scaffold_2	4785257	4786191	H3K4me3_peak_12342	934
scaffold_2	4792260	4793471	-	Eucgr.B00346	scaffold_2	4792414	4792968	H3K4me3_peak_12348	554
scaffold_2	4792260	4793471	-	Eucgr.B00346	scaffold_2	4791814	4792377	H3K4me3_peak_12347	117
scaffold_2	4802405	4809389	-	Eucgr.B00347	scaffold_2	4807214	4809294	H3K4me3_peak_12351	2080
scaffold_2	4812683	4818093	+	Eucgr.B00348	scaffold_2	4814685	4815906	H3K4me3_peak_12353	1221
scaffold_2	4818813	4823997	-	Eucgr.B00349	scaffold_2	4822981	4823928	H3K4me3_peak_12357	947
scaffold_2	4825753	4828813	-	Eucgr.B00351	scaffold_2	4827216	4827941	H3K4me3_peak_12360	725
scaffold_2	4835784	4837240	+	Eucgr.B00353	scaffold_2	4835762	4836100	H3K4me3_peak_12368	316
scaffold_2	4869261	4874064	+	Eucgr.B00357	scaffold_2	4869738	4870079	H3K4me3_peak_12375	341
scaffold_2	4928979	4932790	-	Eucgr.B00365	scaffold_2	4931574	4932463	H3K4me3_peak_12381	889
scaffold_2	5024045	5028692	+	Eucgr.B00369	scaffold_2	5024360	5025436	H3K4me3_peak_12385	1076
scaffold_2	5044617	5050420	+	Eucgr.B00371	scaffold_2	5044665	5045492	H3K4me3_peak_12390	827
scaffold_2	5066982	5068746	+	Eucgr.B00373	scaffold_2	5067149	5067818	H3K4me3_peak_12391	669
scaffold_2	5076944	5078978	+	Eucgr.B00374	scaffold_2	5076814	5077847	H3K4me3_peak_12393	903
scaffold_2	5083502	5085419	-	Eucgr.B00376	scaffold_2	5084002	5085362	H3K4me3_peak_12398	1360
scaffold_2	5097360	5100394	+	Eucgr.B00377	scaffold_2	5098419	5099093	H3K4me3_peak_12402	674
scaffold_2	5098208	5100291	-	Eucgr.B00378	scaffold_2	5098419	5099093	H3K4me3_peak_12402	674
scaffold_2	5102752	5107483	-	Eucgr.B00380	scaffold_2	5106161	5106849	H3K4me3_peak_12404	688
scaffold_2	5111051	5126677	-	Eucgr.B00381	scaffold_2	5125537	5126417	H3K4me3_peak_12406	880
scaffold_2	5128170	5131833	+	Eucgr.B00382	scaffold_2	5128583	5129408	H3K4me3_peak_12407	825
scaffold_2	5136456	5140672	+	Eucgr.B00384	scaffold_2	5136636	5137695	H3K4me3_peak_12411	1059
scaffold_2	5141971	5145512	-	Eucgr.B00385	scaffold_2	5143997	5145111	H3K4me3_peak_12415	1114
scaffold_2	5148405	5149818	-	Eucgr.B00387	scaffold_2	5148490	5149330	H3K4me3_peak_12416	840
scaffold_2	5174868	5178532	-	Eucgr.B00393	scaffold_2	5177868	5178469	H3K4me3_peak_12430	601
scaffold_2	5180227	5187267	-	Eucgr.B00394	scaffold_2	5185666	5186989	H3K4me3_peak_12434	1323
scaffold_2	5192988	5198445	+	Eucgr.B00396	scaffold_2	5193692	5193995	H3K4me3_peak_12437	303
scaffold_2	5200112	5209541	-	Eucgr.B00398	scaffold_2	5207930	5209087	H3K4me3_peak_12438	1157
scaffold_2	5224145	5227748	+	Eucgr.B00399	scaffold_2	5224837	5225678	H3K4me3_peak_12439	841
scaffold_2	5371484	5376432	+	Eucgr.B00412	scaffold_2	5371618	5372104	H3K4me3_peak_12450	486
scaffold_2	5461394	5463880	-	Eucgr.B00423	scaffold_2	5463123	5463487	H3K4me3_peak_12458	364
scaffold_2	5517964	5527080	-	Eucgr.B00434	scaffold_2	5525495	5526574	H3K4me3_peak_12468	1079
scaffold_2	5517964	5527080	-	Eucgr.B00434	scaffold_2	5524771	5525058	H3K4me3_peak_12467	287
scaffold_2	5541474	5548138	-	Eucgr.B00436	scaffold_2	5547100	5548121	H3K4me3_peak_12470	1021
scaffold_2	5568733	5573968	+	Eucgr.B00438	scaffold_2	5569030	5569813	H3K4me3_peak_12472	783
scaffold_2	5647866	5652586	+	Eucgr.B00440	scaffold_2	5647734	5649203	H3K4me3_peak_12474	1337
scaffold_2	5846133	5850943	+	Eucgr.B00458	scaffold_2	5846152	5847114	H3K4me3_peak_12484	962
scaffold_2	5856802	5858721	-	Eucgr.B00461	scaffold_2	5856959	5857273	H3K4me3_peak_12489	314
scaffold_2	5868614	5873576	+	Eucgr.B00462	scaffold_2	5869305	5870008	H3K4me3_peak_12491	703
scaffold_2	5919316	5920625	+	Eucgr.B00466	scaffold_2	5919383	5919980	H3K4me3_peak_12494	597
scaffold_2	5920833	5923365	-	Eucgr.B00467	scaffold_2	5922281	5923426	H3K4me3_peak_12497	1084
scaffold_2	5920833	5923365	-	Eucgr.B00467	scaffold_2	5921461	5922213	H3K4me3_peak_12496	752
scaffold_2	5924221	5928266	+	Eucgr.B00468	scaffold_2	5924571	5925235	H3K4me3_peak_12498	664
scaffold_2	5928566	5931144	-	Eucgr.B00469	scaffold_2	5930184	5930969	H3K4me3_peak_12500	785
scaffold_2	6005859	6009834	-	Eucgr.B00479	scaffold_2	6008955	6009809	H3K4me3_peak_12505	854
scaffold_2	6019088	6024682	-	Eucgr.B00481	scaffold_2	6023329	6024404	H3K4me3_peak_12507	1075
scaffold_2	6606927	6610213	+	Eucgr.B00490	scaffold_2	6607393	6608308	H3K4me3_peak_12521	915
scaffold_2	6610736	6613159	-	Eucgr.B00491	scaffold_2	6612279	6613100	H3K4me3_peak_12525	821
scaffold_2	6666031	6670825	+	Eucgr.B00501	scaffold_2	6666571	6667150	H3K4me3_peak_12537	579
scaffold_2	6699048	6701927	+	Eucgr.B00504	scaffold_2	6699270	6700069	H3K4me3_peak_12538	799
scaffold_2	6699048	6701927	+	Eucgr.B00504	scaffold_2	6700157	6700497	H3K4me3_peak_12539	340
scaffold_2	6705959	6707372	-	Eucgr.B00506	scaffold_2	6707084	6708189	H3K4me3_peak_12543	288
scaffold_2	6707661	6708043	+	Eucgr.B00507	scaffold_2	6707084	6708189	H3K4me3_peak_12543	288
scaffold_2	6711874	6713897	+	Eucgr.B00508	scaffold_2	6712116	6713066	H3K4me3_peak_12545	950
scaffold_2	6723372	6726102	-	Eucgr.B00511	scaffold_2	6724978	6726022	H3K4me3_peak_12550	1044
scaffold_2	6750785	6753879	+	Eucgr.B00515	scaffold_2	6750985	6752641	H3K4me3_peak_12558	1656
scaffold_2	6855138	6859919	+	Eucgr.B00520	scaffold_2	6855567	6856073	H3K4me3_peak_12567	506
scaffold_2	6878792	6880839	-	Eucgr.B00525	scaffold_2	6878749	6880137	H3K4me3_peak_12571	1345
scaffold_2	6888676	6892296	+	Eucgr.B00527	scaffold_2	6888681	6889667	H3K4me3_peak_12575	986
scaffold_2	6928182	6945276	+	Eucgr.B00530	scaffold_2	6928234	6928950	H3K4me3_peak_12580	716
scaffold_2	6945775	6949026	-	Eucgr.B00531	scaffold_2	6948068	6948735	H3K4me3_peak_12581	667
scaffold_2	6951725	6956225	+	Eucgr.B00532	scaffold_2	6952029	6952721	H3K4me3_peak_12582	692
scaffold_2	6962225	6966306	+	Eucgr.B00534	scaffold_2	6962613	6963476	H3K4me3_peak_12585	863
scaffold_2	7000149	7002749	-	Eucgr.B00538	scaffold_2	7001364	7002442	H3K4me3_peak_12589	1078
scaffold_2	7007063	7008885	+	Eucgr.B00540	scaffold_2	7007833	7008721	H3K4me3_peak_12593	888
scaffold_2	7036247	7047282	+	Eucgr.B00542	scaffold_2	7036416	7037103	H3K4me3_peak_12594	687
scaffold_2	7106547	7107660	+	Eucgr.B00548	scaffold_2	7106376	7108096	H3K4me3_peak_12601	1113
scaffold_2	7118096	7122206	-	Eucgr.B00550	scaffold_2	7120298	7121917	H3K4me3_peak_12603	1619
scaffold_2	7144812	7149887	-	Eucgr.B00552	scaffold_2	7148976	7149501	H3K4me3_peak_12608	525
scaffold_2	7152192	7155047	-	Eucgr.B00553	scaffold_2	7153625	7154644	H3K4me3_peak_12609	1019
scaffold_2	7229259	7233544	+	Eucgr.B00563	scaffold_2	7229386	7230002	H3K4me3_peak_12614	616
scaffold_2	7258599	7265969	-	Eucgr.B00566	scaffold_2	7265880	7266729	H3K4me3_peak_12619	89
scaffold_2	7274523	7279031	+	Eucgr.B00567	scaffold_2	7274621	7275165	H3K4me3_peak_12620	544
scaffold_2	7280105	7280820	+	Eucgr.B00568	scaffold_2	7280519	7281191	H3K4me3_peak_12621	301
scaffold_2	7302365	7308255	-	Eucgr.B00571	scaffold_2	7307448	7308186	H3K4me3_peak_12627	738
scaffold_2	7317472	7321890	-	Eucgr.B00573	scaffold_2	7320398	7321659	H3K4me3_peak_12631	1261
scaffold_2	7320362	7321158	+	Eucgr.B00574	scaffold_2	7320398	7321659	H3K4me3_peak_12631	1261
scaffold_2	7325611	7332993	-	Eucgr.B00575	scaffold_2	7331834	7332654	H3K4me3_peak_12632	820
scaffold_2	7398632	7424589	-	Eucgr.B00583	scaffold_2	7423401	7424169	H3K4me3_peak_12637	768
scaffold_2	7398632	7424589	-	Eucgr.B00583	scaffold_2	7422793	7423282	H3K4me3_peak_12636	489
scaffold_2	7453539	7455556	+	Eucgr.B00586	scaffold_2	7453797	7454303	H3K4me3_peak_12641	506
scaffold_2	7456821	7459515	-	Eucgr.B00587	scaffold_2	7458004	7459099	H3K4me3_peak_12643	1095
scaffold_2	7462164	7465668	-	Eucgr.B00588	scaffold_2	7464368	7465017	H3K4me3_peak_12646	649
scaffold_2	7462164	7465668	-	Eucgr.B00588	scaffold_2	7465072	7465426	H3K4me3_peak_12647	354
scaffold_2	7470510	7475605	+	Eucgr.B00589	scaffold_2	7470833	7471387	H3K4me3_peak_12648	554
scaffold_2	7494627	7497774	-	Eucgr.B00593	scaffold_2	7496955	7497550	H3K4me3_peak_12656	595
scaffold_2	7497014	7497801	+	Eucgr.B00594	scaffold_2	7496955	7497550	H3K4me3_peak_12656	595
scaffold_2	7500742	7502468	-	Eucgr.B00595	scaffold_2	7500916	7502328	H3K4me3_peak_12657	1412
scaffold_2	7511137	7513894	-	Eucgr.B00596	scaffold_2	7513620	7514333	H3K4me3_peak_12658	274
scaffold_2	7537484	7541690	+	Eucgr.B00599	scaffold_2	7538140	7539041	H3K4me3_peak_12661	901
scaffold_2	7551160	7555804	-	Eucgr.B00602	scaffold_2	7554741	7555626	H3K4me3_peak_12666	885
scaffold_2	7598688	7605034	-	Eucgr.B00605	scaffold_2	7603841	7604787	H3K4me3_peak_12670	946
scaffold_2	7677305	7685341	-	Eucgr.B00614	scaffold_2	7683931	7685231	H3K4me3_peak_12689	1300
scaffold_2	7689855	7693024	+	Eucgr.B00615	scaffold_2	7689984	7690826	H3K4me3_peak_12690	842
scaffold_2	7693414	7702087	-	Eucgr.B00616	scaffold_2	7701251	7701890	H3K4me3_peak_12692	639
scaffold_2	7964088	7969137	-	Eucgr.B00624	scaffold_2	7968326	7968819	H3K4me3_peak_12695	493
scaffold_2	7970736	7973468	-	Eucgr.B00625	scaffold_2	7971088	7972209	H3K4me3_peak_12696	1121
scaffold_2	8025632	8029030	-	Eucgr.B00631	scaffold_2	8028273	8029588	H3K4me3_peak_12701	757
scaffold_2	8088480	8094596	+	Eucgr.B00634	scaffold_2	8088828	8089193	H3K4me3_peak_12703	365
scaffold_2	8107610	8110485	+	Eucgr.B00636	scaffold_2	8107967	8108435	H3K4me3_peak_12705	468
scaffold_2	8164091	8169263	+	Eucgr.B00640	scaffold_2	8165565	8166606	H3K4me3_peak_12716	1041
scaffold_2	8190735	8194617	+	Eucgr.B00644	scaffold_2	8191023	8192565	H3K4me3_peak_12719	1542
scaffold_2	8195987	8202444	-	Eucgr.B00645	scaffold_2	8201991	8202407	H3K4me3_peak_12725	416
scaffold_2	8218259	8221368	-	Eucgr.B00646	scaffold_2	8219891	8221189	H3K4me3_peak_12728	1298
scaffold_2	8222571	8226775	+	Eucgr.B00647	scaffold_2	8223105	8223850	H3K4me3_peak_12729	745
scaffold_2	8339058	8341044	+	Eucgr.B00656	scaffold_2	8339286	8340315	H3K4me3_peak_12736	1029
scaffold_2	8355412	8356757	+	Eucgr.B00657	scaffold_2	8355474	8356495	H3K4me3_peak_12738	1021
scaffold_2	8366382	8371799	-	Eucgr.B00658	scaffold_2	8370534	8371608	H3K4me3_peak_12740	1074
scaffold_2	8372640	8377939	-	Eucgr.B00659	scaffold_2	8376268	8377389	H3K4me3_peak_12742	1121
scaffold_2	8384645	8392490	+	Eucgr.B00660	scaffold_2	8384889	8385497	H3K4me3_peak_12744	608
scaffold_2	8393095	8395313	-	Eucgr.B00661	scaffold_2	8393745	8395264	H3K4me3_peak_12747	1519
scaffold_2	8412160	8415743	+	Eucgr.B00664	scaffold_2	8412307	8413034	H3K4me3_peak_12748	727
scaffold_2	8442291	8448254	-	Eucgr.B00668	scaffold_2	8447586	8448278	H3K4me3_peak_12758	668
scaffold_2	8452111	8456316	+	Eucgr.B00669	scaffold_2	8452293	8453219	H3K4me3_peak_12759	926
scaffold_2	8660692	8664799	-	Eucgr.B00690	scaffold_2	8663807	8664321	H3K4me3_peak_12782	514
scaffold_2	8691397	8698296	-	Eucgr.B00695	scaffold_2	8696960	8698170	H3K4me3_peak_12786	1210
scaffold_2	8730143	8738408	+	Eucgr.B00700	scaffold_2	8730301	8730891	H3K4me3_peak_12789	590
scaffold_2	8739322	8744973	+	Eucgr.B00701	scaffold_2	8740184	8740947	H3K4me3_peak_12791	763
scaffold_2	8748015	8757864	-	Eucgr.B00702	scaffold_2	8756725	8757916	H3K4me3_peak_12793	1139
scaffold_2	8763285	8769681	-	Eucgr.B00703	scaffold_2	8768557	8769407	H3K4me3_peak_12794	850
scaffold_2	8799576	8802344	-	Eucgr.B00706	scaffold_2	8801156	8801780	H3K4me3_peak_12798	624
scaffold_2	8817430	8826610	-	Eucgr.B00707	scaffold_2	8825541	8826438	H3K4me3_peak_12799	897
scaffold_2	8874838	8890292	-	Eucgr.B00711	scaffold_2	8888942	8889835	H3K4me3_peak_12801	893
scaffold_2	8894208	8896082	+	Eucgr.B00712	scaffold_2	8894654	8894974	H3K4me3_peak_12802	320
scaffold_2	8944220	8950256	-	Eucgr.B00717	scaffold_2	8949057	8949823	H3K4me3_peak_12806	766
scaffold_2	8944220	8950256	-	Eucgr.B00717	scaffold_2	8950058	8950830	H3K4me3_peak_12807	198
scaffold_2	8975640	8977728	-	Eucgr.B00720	scaffold_2	8976910	8978047	H3K4me3_peak_12810	818
scaffold_2	9051477	9056944	-	Eucgr.B00725	scaffold_2	9055897	9056542	H3K4me3_peak_12814	645
scaffold_2	9162680	9165186	+	Eucgr.B00732	scaffold_2	9162882	9163608	H3K4me3_peak_12821	726
scaffold_2	9165835	9169884	-	Eucgr.B00733	scaffold_2	9168188	9169702	H3K4me3_peak_12822	1514
scaffold_2	9210535	9217680	+	Eucgr.B00736	scaffold_2	9210784	9211946	H3K4me3_peak_12826	1162
scaffold_2	9239822	9248955	-	Eucgr.B00741	scaffold_2	9247703	9248608	H3K4me3_peak_12830	905
scaffold_2	9933131	9933730	-	Eucgr.B00816	scaffold_2	9932598	9933572	H3K4me3_peak_12840	441
scaffold_2	9977506	9983435	+	Eucgr.B00823	scaffold_2	9977470	9979905	H3K4me3_peak_12842	2399
scaffold_2	9988406	9991402	-	Eucgr.B00825	scaffold_2	9989419	9990980	H3K4me3_peak_12846	1561
scaffold_2	9998957	10007354	-	Eucgr.B00826	scaffold_2	10006699	10007306	H3K4me3_peak_12849	607
scaffold_2	10016690	10018946	-	Eucgr.B00828	scaffold_2	10018409	10018797	H3K4me3_peak_12852	388
scaffold_2	10026894	10031232	+	Eucgr.B00829	scaffold_2	10026522	10027221	H3K4me3_peak_12853	327
scaffold_2	10026894	10031232	+	Eucgr.B00829	scaffold_2	10027357	10028002	H3K4me3_peak_12854	645
scaffold_2	10235010	10238629	+	Eucgr.B00841	scaffold_2	10235173	10236056	H3K4me3_peak_12869	883
scaffold_2	10339906	10342218	-	Eucgr.B00851	scaffold_2	10341234	10341782	H3K4me3_peak_12872	548
scaffold_2	10370467	10373531	-	Eucgr.B00853	scaffold_2	10372532	10373101	H3K4me3_peak_12875	569
scaffold_2	10372507	10373013	+	Eucgr.B00854	scaffold_2	10372532	10373101	H3K4me3_peak_12875	569
scaffold_2	10375267	10380198	-	Eucgr.B00855	scaffold_2	10378747	10379865	H3K4me3_peak_12876	1118
scaffold_2	10389544	10392364	+	Eucgr.B00856	scaffold_2	10389698	10390726	H3K4me3_peak_12877	1028
scaffold_2	10426054	10430112	+	Eucgr.B00858	scaffold_2	10426558	10426930	H3K4me3_peak_12881	372
scaffold_2	10670621	10673164	-	Eucgr.B00868	scaffold_2	10671847	10672501	H3K4me3_peak_12889	654
scaffold_2	10730203	10736384	-	Eucgr.B00871	scaffold_2	10734890	10735755	H3K4me3_peak_12891	865
scaffold_2	10754360	10764774	+	Eucgr.B00874	scaffold_2	10754326	10755994	H3K4me3_peak_12894	1634
scaffold_2	10767485	10771886	+	Eucgr.B00875	scaffold_2	10767916	10768260	H3K4me3_peak_12897	344
scaffold_2	10820340	10822352	-	Eucgr.B00880	scaffold_2	10821570	10822244	H3K4me3_peak_12903	674
scaffold_2	10938542	10940697	-	Eucgr.B00887	scaffold_2	10939577	10940440	H3K4me3_peak_12916	863
scaffold_2	11534208	11542689	-	Eucgr.B00904	scaffold_2	11538937	11539541	H3K4me3_peak_12936	604
scaffold_2	11538149	11540164	+	Eucgr.B00905	scaffold_2	11538937	11539541	H3K4me3_peak_12936	604
scaffold_2	11680866	11682299	+	Eucgr.B00910	scaffold_2	11681195	11681504	H3K4me3_peak_12941	309
scaffold_2	12742220	12745820	+	Eucgr.B00933	scaffold_2	12742289	12743036	H3K4me3_peak_12960	747
scaffold_2	13330399	13333202	-	Eucgr.B00944	scaffold_2	13331990	13332494	H3K4me3_peak_12968	504
scaffold_2	13361876	13367370	-	Eucgr.B00946	scaffold_2	13367096	13367433	H3K4me3_peak_12972	274
scaffold_2	13361876	13367370	-	Eucgr.B00946	scaffold_2	13366144	13367054	H3K4me3_peak_12971	910
scaffold_2	13439770	13443177	-	Eucgr.B00948	scaffold_2	13441311	13442222	H3K4me3_peak_12975	911
scaffold_2	13446205	13450063	-	Eucgr.B00949	scaffold_2	13448556	13449608	H3K4me3_peak_12977	1052
scaffold_2	13448816	13449292	+	Eucgr.B00950	scaffold_2	13448556	13449608	H3K4me3_peak_12977	1052
scaffold_2	14344888	14352735	+	Eucgr.B00983	scaffold_2	14345273	14346358	H3K4me3_peak_13002	1085
scaffold_2	14354885	14356054	+	Eucgr.B00984	scaffold_2	14354372	14355008	H3K4me3_peak_13003	123
scaffold_2	14365765	14370039	+	Eucgr.B00986	scaffold_2	14366154	14367089	H3K4me3_peak_13005	935
scaffold_2	14379516	14386529	-	Eucgr.B00989	scaffold_2	14378798	14379537	H3K4me3_peak_13009	21
scaffold_2	14419701	14421762	+	Eucgr.B00993	scaffold_2	14420040	14420877	H3K4me3_peak_13013	837
scaffold_2	14474214	14476683	+	Eucgr.B00995	scaffold_2	14474307	14475325	H3K4me3_peak_13016	1018
scaffold_2	14581273	14584632	+	Eucgr.B01001	scaffold_2	14581529	14582557	H3K4me3_peak_13029	1028
scaffold_2	14586746	14595033	+	Eucgr.B01002	scaffold_2	14586921	14587513	H3K4me3_peak_13032	592
scaffold_2	14656332	14659614	-	Eucgr.B01011	scaffold_2	14658469	14659411	H3K4me3_peak_13038	942
scaffold_2	14869102	14872777	-	Eucgr.B01027	scaffold_2	14872092	14872504	H3K4me3_peak_13045	412
scaffold_2	14960945	14966891	-	Eucgr.B01031	scaffold_2	14965382	14966773	H3K4me3_peak_13051	1391
scaffold_2	15977549	15981283	+	Eucgr.B01052	scaffold_2	15977915	15978463	H3K4me3_peak_13061	548
scaffold_2	15977549	15981283	+	Eucgr.B01052	scaffold_2	15978598	15979629	H3K4me3_peak_13062	1031
scaffold_2	15987570	15990825	+	Eucgr.B01053	scaffold_2	15988039	15988741	H3K4me3_peak_13063	702
scaffold_2	15991641	16001615	-	Eucgr.B01054	scaffold_2	16000867	16001540	H3K4me3_peak_13064	673
scaffold_2	16101770	16104776	+	Eucgr.B01058	scaffold_2	16101917	16103240	H3K4me3_peak_13065	1323
scaffold_2	17107152	17107800	+	Eucgr.B01080	scaffold_2	17107290	17107660	H3K4me3_peak_13086	370
scaffold_2	17118221	17120656	-	Eucgr.B01082	scaffold_2	17119859	17120335	H3K4me3_peak_13089	476
scaffold_2	17162192	17170809	+	Eucgr.B01087	scaffold_2	17162761	17163051	H3K4me3_peak_13094	290
scaffold_2	17194336	17201138	+	Eucgr.B01089	scaffold_2	17194250	17195784	H3K4me3_peak_13097	1448
scaffold_2	17368808	17378008	-	Eucgr.B01100	scaffold_2	17377066	17377729	H3K4me3_peak_13102	663
scaffold_2	17405378	17408910	+	Eucgr.B01103	scaffold_2	17405516	17406121	H3K4me3_peak_13103	605
scaffold_2	17405819	17406226	-	Eucgr.B01104	scaffold_2	17405516	17406121	H3K4me3_peak_13103	605
scaffold_2	17422876	17425863	-	Eucgr.B01107	scaffold_2	17424558	17425752	H3K4me3_peak_13107	1194
scaffold_2	17458458	17460197	-	Eucgr.B01109	scaffold_2	17459137	17459676	H3K4me3_peak_13108	539
scaffold_2	17475751	17479029	-	Eucgr.B01112	scaffold_2	17477990	17478881	H3K4me3_peak_13116	891
scaffold_2	17560907	17565608	-	Eucgr.B01121	scaffold_2	17564144	17565073	H3K4me3_peak_13127	929
scaffold_2	17574713	17579732	+	Eucgr.B01122	scaffold_2	17575006	17575438	H3K4me3_peak_13128	432
scaffold_2	18061071	18065437	+	Eucgr.B01141	scaffold_2	18061616	18062337	H3K4me3_peak_13136	721
scaffold_2	18082328	18085233	+	Eucgr.B01142	scaffold_2	18082322	18084558	H3K4me3_peak_13138	2230
scaffold_2	18223609	18230953	+	Eucgr.B01147	scaffold_2	18223813	18224897	H3K4me3_peak_13140	1084
scaffold_2	18288820	18291475	+	Eucgr.B01148	scaffold_2	18289251	18289969	H3K4me3_peak_13146	718
scaffold_2	18293749	18297429	+	Eucgr.B01149	scaffold_2	18293935	18294590	H3K4me3_peak_13147	655
scaffold_2	18365301	18370094	+	Eucgr.B01156	scaffold_2	18365591	18365934	H3K4me3_peak_13150	343
scaffold_2	18380964	18387552	+	Eucgr.B01157	scaffold_2	18382928	18383257	H3K4me3_peak_13154	329
scaffold_2	18388600	18391308	+	Eucgr.B01158	scaffold_2	18388770	18389868	H3K4me3_peak_13157	1098
scaffold_2	18415560	18428590	-	Eucgr.B01162	scaffold_2	18427504	18428592	H3K4me3_peak_13166	1086
scaffold_2	18683223	18686478	-	Eucgr.B01170	scaffold_2	18685379	18687269	H3K4me3_peak_13173	1099
scaffold_2	19201969	19210472	+	Eucgr.B01185	scaffold_2	19202536	19203093	H3K4me3_peak_13198	557
scaffold_2	19243015	19243761	+	Eucgr.B01188	scaffold_2	19243419	19244261	H3K4me3_peak_13200	342
scaffold_2	19850185	19852308	-	Eucgr.B01216	scaffold_2	19850196	19851151	H3K4me3_peak_13208	955
scaffold_2	19872796	19876133	+	Eucgr.B01217	scaffold_2	19873164	19873873	H3K4me3_peak_13210	709
scaffold_2	19881147	19883236	+	Eucgr.B01218	scaffold_2	19881255	19882105	H3K4me3_peak_13212	850
scaffold_2	20008451	20016784	-	Eucgr.B01227	scaffold_2	20015866	20016812	H3K4me3_peak_13221	918
scaffold_2	20018832	20026802	-	Eucgr.B01228	scaffold_2	20025214	20026363	H3K4me3_peak_13224	1149
scaffold_2	20047081	20052913	+	Eucgr.B01229	scaffold_2	20047906	20048447	H3K4me3_peak_13225	541
scaffold_2	20290461	20292943	-	Eucgr.B01248	scaffold_2	20291870	20292833	H3K4me3_peak_13231	963
scaffold_2	20440520	20443644	-	Eucgr.B01262	scaffold_2	20442274	20443469	H3K4me3_peak_13238	1195
scaffold_2	20519081	20522924	+	Eucgr.B01266	scaffold_2	20519531	20520264	H3K4me3_peak_13245	733
scaffold_2	20723618	20727190	-	Eucgr.B01270	scaffold_2	20726228	20726527	H3K4me3_peak_13248	299
scaffold_2	20737806	20742789	-	Eucgr.B01272	scaffold_2	20741555	20742639	H3K4me3_peak_13249	1084
scaffold_2	20885039	20891737	-	Eucgr.B01277	scaffold_2	20890626	20891423	H3K4me3_peak_13251	797
scaffold_2	20893766	20898179	+	Eucgr.B01278	scaffold_2	20894113	20895201	H3K4me3_peak_13253	1088
scaffold_2	20935098	20942684	-	Eucgr.B01280	scaffold_2	20941333	20942245	H3K4me3_peak_13257	912
scaffold_2	20976454	20978622	-	Eucgr.B01283	scaffold_2	20977630	20978383	H3K4me3_peak_13259	753
scaffold_2	20981075	20983506	-	Eucgr.B01284	scaffold_2	20982090	20983311	H3K4me3_peak_13260	1221
scaffold_2	20984298	20994927	-	Eucgr.B01285	scaffold_2	20993854	20994610	H3K4me3_peak_13263	756
scaffold_2	21307400	21312118	-	Eucgr.B01305	scaffold_2	21311193	21311957	H3K4me3_peak_13276	764
scaffold_2	21422950	21428290	-	Eucgr.B01309	scaffold_2	21427361	21428372	H3K4me3_peak_13278	929
scaffold_2	21436272	21440825	-	Eucgr.B01310	scaffold_2	21439876	21440974	H3K4me3_peak_13280	949
scaffold_2	21493471	21495098	+	Eucgr.B01313	scaffold_2	21494025	21494811	H3K4me3_peak_13283	786
scaffold_2	21562428	21565158	-	Eucgr.B01320	scaffold_2	21563970	21564968	H3K4me3_peak_13286	998
scaffold_2	21619067	21625752	+	Eucgr.B01324	scaffold_2	21619383	21619979	H3K4me3_peak_13295	596
scaffold_2	21805270	21809413	+	Eucgr.B01326	scaffold_2	21805518	21806027	H3K4me3_peak_13301	509
scaffold_2	22612216	22614134	+	Eucgr.B01355	scaffold_2	22612709	22613417	H3K4me3_peak_13321	708
scaffold_2	22615617	22621398	-	Eucgr.B01356	scaffold_2	22620449	22621240	H3K4me3_peak_13322	791
scaffold_2	22631507	22632115	-	Eucgr.B01357	scaffold_2	22631188	22631829	H3K4me3_peak_13326	322
scaffold_2	22635369	22640241	-	Eucgr.B01358	scaffold_2	22639204	22640009	H3K4me3_peak_13329	805
scaffold_2	22646101	22652032	+	Eucgr.B01360	scaffold_2	22646425	22647526	H3K4me3_peak_13332	1101
scaffold_2	22654018	22667229	-	Eucgr.B01361	scaffold_2	22666352	22666917	H3K4me3_peak_13335	565
scaffold_2	22839142	22843918	+	Eucgr.B01375	scaffold_2	22839343	22840358	H3K4me3_peak_13344	1015
scaffold_2	22844329	22849413	-	Eucgr.B01376	scaffold_2	22848471	22849156	H3K4me3_peak_13345	685
scaffold_2	22880229	22887437	+	Eucgr.B01378	scaffold_2	22880557	22881229	H3K4me3_peak_13350	672
scaffold_2	22896625	22897339	-	Eucgr.B01381	scaffold_2	22896302	22897524	H3K4me3_peak_13352	714
scaffold_2	22899285	22907258	+	Eucgr.B01382	scaffold_2	22899374	22900632	H3K4me3_peak_13353	1258
scaffold_2	22959631	22965047	+	Eucgr.B01388	scaffold_2	22959901	22961187	H3K4me3_peak_13357	1286
scaffold_2	23161288	23165221	+	Eucgr.B01402	scaffold_2	23161876	23162583	H3K4me3_peak_13368	707
scaffold_2	23238201	23247165	-	Eucgr.B01407	scaffold_2	23245884	23246921	H3K4me3_peak_13369	1037
scaffold_2	23354139	23361133	+	Eucgr.B01418	scaffold_2	23354179	23355147	H3K4me3_peak_13375	968
scaffold_2	23373603	23377177	+	Eucgr.B01420	scaffold_2	23373681	23375092	H3K4me3_peak_13383	1411
scaffold_2	23413163	23417244	+	Eucgr.B01425	scaffold_2	23413512	23414121	H3K4me3_peak_13386	609
scaffold_2	23418654	23421285	+	Eucgr.B01426	scaffold_2	23419322	23419867	H3K4me3_peak_13388	545
scaffold_2	23441232	23446546	+	Eucgr.B01427	scaffold_2	23441863	23442298	H3K4me3_peak_13391	435
scaffold_2	23452556	23459061	+	Eucgr.B01428	scaffold_2	23453115	23454077	H3K4me3_peak_13397	962
scaffold_2	23460156	23464754	-	Eucgr.B01429	scaffold_2	23463804	23464386	H3K4me3_peak_13400	582
scaffold_2	23502630	23503413	-	Eucgr.B01435	scaffold_2	23501910	23502656	H3K4me3_peak_13404	26
scaffold_2	23503920	23509374	+	Eucgr.B01436	scaffold_2	23503899	23504591	H3K4me3_peak_13405	671
scaffold_2	23513405	23522977	+	Eucgr.B01438	scaffold_2	23513797	23514629	H3K4me3_peak_13409	832
scaffold_2	23668965	23670913	+	Eucgr.B01443	scaffold_2	23669533	23670634	H3K4me3_peak_13413	1101
scaffold_2	23825681	23833370	+	Eucgr.B01451	scaffold_2	23825540	23826554	H3K4me3_peak_13422	873
scaffold_2	23838911	23851052	+	Eucgr.B01452	scaffold_2	23838649	23840539	H3K4me3_peak_13424	1628
scaffold_2	23851705	23862063	-	Eucgr.B01453	scaffold_2	23860510	23861956	H3K4me3_peak_13425	1446
scaffold_2	23895467	23902483	-	Eucgr.B01457	scaffold_2	23901362	23901959	H3K4me3_peak_13428	597
scaffold_2	23895467	23902483	-	Eucgr.B01457	scaffold_2	23900556	23901266	H3K4me3_peak_13427	710
scaffold_2	23929282	23933556	-	Eucgr.B01459	scaffold_2	23932223	23933092	H3K4me3_peak_13432	869
scaffold_2	24012397	24017051	+	Eucgr.B01462	scaffold_2	24012472	24013167	H3K4me3_peak_13437	695
scaffold_2	24039336	24041762	+	Eucgr.B01464	scaffold_2	24039698	24040543	H3K4me3_peak_13441	845
scaffold_2	24351305	24356003	-	Eucgr.B01475	scaffold_2	24355122	24355881	H3K4me3_peak_13447	759
scaffold_2	24357843	24365159	+	Eucgr.B01476	scaffold_2	24358171	24358978	H3K4me3_peak_13448	807
scaffold_2	24389752	24394352	+	Eucgr.B01477	scaffold_2	24391336	24392354	H3K4me3_peak_13452	1018
scaffold_2	24389752	24394352	+	Eucgr.B01477	scaffold_2	24389798	24390158	H3K4me3_peak_13450	360
scaffold_2	24442894	24445815	+	Eucgr.B01479	scaffold_2	24444183	24445056	H3K4me3_peak_13456	873
scaffold_2	24504704	24512476	+	Eucgr.B01485	scaffold_2	24504949	24506093	H3K4me3_peak_13457	1144
scaffold_2	24526894	24532387	+	Eucgr.B01487	scaffold_2	24527367	24528370	H3K4me3_peak_13461	1003
scaffold_2	24580804	24585843	-	Eucgr.B01491	scaffold_2	24584676	24585326	H3K4me3_peak_13465	650
scaffold_2	24606316	24612675	+	Eucgr.B01492	scaffold_2	24606275	24607276	H3K4me3_peak_13466	960
scaffold_2	24614951	24622409	-	Eucgr.B01494	scaffold_2	24621119	24622062	H3K4me3_peak_13469	943
scaffold_2	24634832	24642189	+	Eucgr.B01495	scaffold_2	24635850	24636876	H3K4me3_peak_13470	1026
scaffold_2	24646007	24646938	-	Eucgr.B01496	scaffold_2	24645484	24646268	H3K4me3_peak_13471	261
scaffold_2	24670405	24674214	+	Eucgr.B01498	scaffold_2	24670790	24671080	H3K4me3_peak_13472	290
scaffold_2	24679108	24683161	+	Eucgr.B01499	scaffold_2	24679720	24680006	H3K4me3_peak_13475	286
scaffold_2	24733389	24738799	+	Eucgr.B01502	scaffold_2	24733654	24734129	H3K4me3_peak_13477	475
scaffold_2	24748680	24751505	+	Eucgr.B01503	scaffold_2	24749041	24749892	H3K4me3_peak_13479	851
scaffold_2	24881452	24894868	-	Eucgr.B01515	scaffold_2	24894144	24894714	H3K4me3_peak_13487	570
scaffold_2	24983001	24987248	+	Eucgr.B01517	scaffold_2	24982905	24983897	H3K4me3_peak_13491	896
scaffold_2	25168620	25175321	+	Eucgr.B01523	scaffold_2	25168830	25169361	H3K4me3_peak_13493	531
scaffold_2	25168620	25175321	+	Eucgr.B01523	scaffold_2	25169479	25170030	H3K4me3_peak_13494	551
scaffold_2	25319540	25323581	-	Eucgr.B01527	scaffold_2	25322446	25323313	H3K4me3_peak_13497	867
scaffold_2	25321642	25322452	+	Eucgr.B01528	scaffold_2	25322446	25323313	H3K4me3_peak_13497	867
scaffold_2	25489734	25494701	+	Eucgr.B01534	scaffold_2	25489931	25490289	H3K4me3_peak_13509	358
scaffold_2	25528529	25537034	+	Eucgr.B01536	scaffold_2	25528343	25529459	H3K4me3_peak_13511	930
scaffold_2	25831512	25839477	-	Eucgr.B01548	scaffold_2	25838479	25839123	H3K4me3_peak_13518	644
scaffold_2	25862992	25866974	-	Eucgr.B01549	scaffold_2	25866232	25866935	H3K4me3_peak_13519	703
scaffold_2	25894629	25911858	+	Eucgr.B01550	scaffold_2	25894567	25895775	H3K4me3_peak_13520	1146
scaffold_2	25952299	25956729	-	Eucgr.B01555	scaffold_2	25955452	25956918	H3K4me3_peak_13527	1277
scaffold_2	25962057	25966349	-	Eucgr.B01556	scaffold_2	25965548	25966173	H3K4me3_peak_13529	625
scaffold_2	26000352	26006600	+	Eucgr.B01559	scaffold_2	26000984	26001880	H3K4me3_peak_13534	896
scaffold_2	26009649	26011329	+	Eucgr.B01560	scaffold_2	26010130	26010742	H3K4me3_peak_13537	612
scaffold_2	26153744	26161178	+	Eucgr.B01568	scaffold_2	26153462	26154467	H3K4me3_peak_13549	723
scaffold_2	26164517	26173320	-	Eucgr.B01570	scaffold_2	26172030	26173142	H3K4me3_peak_13551	1112
scaffold_2	26181979	26183071	+	Eucgr.B01571	scaffold_2	26182315	26183152	H3K4me3_peak_13552	756
scaffold_2	26207837	26210687	-	Eucgr.B01574	scaffold_2	26209420	26210005	H3K4me3_peak_13557	585
scaffold_2	26252470	26259714	+	Eucgr.B01578	scaffold_2	26252870	26253313	H3K4me3_peak_13560	443
scaffold_2	26864730	26870143	+	Eucgr.B01592	scaffold_2	26865190	26866070	H3K4me3_peak_13575	880
scaffold_2	26942664	26945493	-	Eucgr.B01597	scaffold_2	26944379	26945386	H3K4me3_peak_13581	1007
scaffold_2	26967588	26972462	+	Eucgr.B01599	scaffold_2	26967818	26968380	H3K4me3_peak_13585	562
scaffold_2	26998206	27000111	+	Eucgr.B01600	scaffold_2	26998364	26999545	H3K4me3_peak_13586	1181
scaffold_2	27717578	27718420	-	Eucgr.B01623	scaffold_2	27717156	27718132	H3K4me3_peak_13599	554
scaffold_2	27759348	27764572	-	Eucgr.B01628	scaffold_2	27763437	27764299	H3K4me3_peak_13604	862
scaffold_2	27960417	27961275	-	Eucgr.B01634	scaffold_2	27959902	27960649	H3K4me3_peak_13613	232
scaffold_2	30016905	30028069	-	Eucgr.B01668	scaffold_2	30027546	30027913	H3K4me3_peak_13678	367
scaffold_2	31070398	31077815	+	Eucgr.B01688	scaffold_2	31070445	31071261	H3K4me3_peak_13701	816
scaffold_2	31303546	31306899	-	Eucgr.B01698	scaffold_2	31305349	31306471	H3K4me3_peak_13722	1122
scaffold_2	31313062	31317788	-	Eucgr.B01699	scaffold_2	31316694	31317485	H3K4me3_peak_13724	791
scaffold_2	31332654	31334980	-	Eucgr.B01700	scaffold_2	31332885	31333601	H3K4me3_peak_13726	716
scaffold_2	31332654	31334980	-	Eucgr.B01700	scaffold_2	31333685	31334630	H3K4me3_peak_13727	945
scaffold_2	31565578	31569735	+	Eucgr.B01718	scaffold_2	31565780	31566624	H3K4me3_peak_13741	844
scaffold_2	31609229	31613863	+	Eucgr.B01724	scaffold_2	31609259	31610146	H3K4me3_peak_13746	887
scaffold_2	31647547	31671685	+	Eucgr.B01725	scaffold_2	31647784	31648651	H3K4me3_peak_13749	867
scaffold_2	31813177	31823455	+	Eucgr.B01737	scaffold_2	31813437	31814350	H3K4me3_peak_13753	913
scaffold_2	31823772	31826124	-	Eucgr.B01738	scaffold_2	31825183	31825911	H3K4me3_peak_13756	728
scaffold_2	31833032	31836473	-	Eucgr.B01740	scaffold_2	31835194	31836379	H3K4me3_peak_13758	1185
scaffold_2	31836950	31840380	-	Eucgr.B01741	scaffold_2	31839444	31841139	H3K4me3_peak_13760	936
scaffold_2	31982093	31988068	-	Eucgr.B01748	scaffold_2	31987165	31988355	H3K4me3_peak_13762	903
scaffold_2	31990542	31993187	+	Eucgr.B01749	scaffold_2	31990908	31991447	H3K4me3_peak_13764	539
scaffold_2	32176208	32181717	+	Eucgr.B01758	scaffold_2	32176321	32177747	H3K4me3_peak_13768	1426
scaffold_2	32181781	32185820	-	Eucgr.B01759	scaffold_2	32184858	32185585	H3K4me3_peak_13772	727
scaffold_2	32188435	32191694	+	Eucgr.B01760	scaffold_2	32188399	32189275	H3K4me3_peak_13773	840
scaffold_2	32235085	32238494	+	Eucgr.B01762	scaffold_2	32235089	32235810	H3K4me3_peak_13775	721
scaffold_2	32319321	32323200	+	Eucgr.B01771	scaffold_2	32318660	32319532	H3K4me3_peak_13782	211
scaffold_2	32324244	32326101	+	Eucgr.B01772	scaffold_2	32324359	32325350	H3K4me3_peak_13783	991
scaffold_2	32330048	32332665	+	Eucgr.B01773	scaffold_2	32331193	32331638	H3K4me3_peak_13784	445
scaffold_2	32335052	32342008	+	Eucgr.B01774	scaffold_2	32334901	32335580	H3K4me3_peak_13786	528
scaffold_2	32417868	32418863	+	Eucgr.B01780	scaffold_2	32417317	32418186	H3K4me3_peak_13789	318
scaffold_2	32776715	32783464	-	Eucgr.B01797	scaffold_2	32781912	32783224	H3K4me3_peak_13812	1312
scaffold_2	32787156	32791361	-	Eucgr.B01798	scaffold_2	32790294	32790950	H3K4me3_peak_13815	656
scaffold_2	33242323	33247320	+	Eucgr.B01816	scaffold_2	33242588	33243059	H3K4me3_peak_13818	471
scaffold_2	33285568	33288196	-	Eucgr.B01823	scaffold_2	33286593	33288168	H3K4me3_peak_13832	1575
scaffold_2	34657378	34662116	-	Eucgr.B01853	scaffold_2	34661292	34662045	H3K4me3_peak_13877	753
scaffold_2	35232767	35233593	-	Eucgr.B01874	scaffold_2	35232895	35233414	H3K4me3_peak_13897	519
scaffold_2	36170694	36175692	+	Eucgr.B01905	scaffold_2	36171320	36171934	H3K4me3_peak_13920	614
scaffold_2	36224386	36226783	-	Eucgr.B01908	scaffold_2	36225763	36226530	H3K4me3_peak_13925	767
scaffold_2	36230219	36233026	+	Eucgr.B01909	scaffold_2	36230445	36231339	H3K4me3_peak_13927	894
scaffold_2	36258562	36267501	-	Eucgr.B01912	scaffold_2	36265751	36267123	H3K4me3_peak_13934	1372
scaffold_2	36273117	36278570	-	Eucgr.B01913	scaffold_2	36277741	36278226	H3K4me3_peak_13936	485
scaffold_2	36292755	36295217	-	Eucgr.B01915	scaffold_2	36294429	36294901	H3K4me3_peak_13940	472
scaffold_2	36328859	36331539	+	Eucgr.B01917	scaffold_2	36329214	36330452	H3K4me3_peak_13941	1238
scaffold_2	36329692	36330714	-	Eucgr.B01918	scaffold_2	36329214	36330452	H3K4me3_peak_13941	1238
scaffold_2	36336136	36338377	-	Eucgr.B01919	scaffold_2	36337493	36338299	H3K4me3_peak_13945	806
scaffold_2	36350146	36353779	+	Eucgr.B01921	scaffold_2	36350682	36351702	H3K4me3_peak_13950	1020
scaffold_2	36403827	36412948	-	Eucgr.B01931	scaffold_2	36411678	36412429	H3K4me3_peak_13959	751
scaffold_2	36418174	36426084	+	Eucgr.B01932	scaffold_2	36418524	36419106	H3K4me3_peak_13960	582
scaffold_2	36438259	36442854	-	Eucgr.B01936	scaffold_2	36442256	36442570	H3K4me3_peak_13962	314
scaffold_2	36587387	36592697	-	Eucgr.B01944	scaffold_2	36591795	36592349	H3K4me3_peak_13966	554
scaffold_2	36614120	36617196	-	Eucgr.B01946	scaffold_2	36615995	36616730	H3K4me3_peak_13969	735
scaffold_2	37086227	37090824	-	Eucgr.B01969	scaffold_2	37089779	37090546	H3K4me3_peak_13987	767
scaffold_2	37313881	37321657	-	Eucgr.B01990	scaffold_2	37320606	37321808	H3K4me3_peak_13998	1051
scaffold_2	37394690	37399010	-	Eucgr.B01996	scaffold_2	37397909	37398412	H3K4me3_peak_14007	503
scaffold_2	37404602	37407028	-	Eucgr.B01997	scaffold_2	37406278	37406854	H3K4me3_peak_14009	576
scaffold_2	37586815	37592504	+	Eucgr.B02002	scaffold_2	37587153	37587861	H3K4me3_peak_14014	708
scaffold_2	37798749	37808530	+	Eucgr.B02012	scaffold_2	37798887	37799966	H3K4me3_peak_14017	1079
scaffold_2	37955107	37962616	+	Eucgr.B02027	scaffold_2	37955464	37956649	H3K4me3_peak_14028	1185
scaffold_2	37955682	37957722	-	Eucgr.B02028	scaffold_2	37955464	37956649	H3K4me3_peak_14028	1185
scaffold_2	37964936	37967218	+	Eucgr.B02029	scaffold_2	37965405	37966186	H3K4me3_peak_14031	781
scaffold_2	37968602	37971423	-	Eucgr.B02030	scaffold_2	37970217	37971223	H3K4me3_peak_14033	1006
scaffold_2	37981605	37982821	+	Eucgr.B02031	scaffold_2	37981897	37982833	H3K4me3_peak_14034	924
scaffold_2	37983523	37989678	+	Eucgr.B02032	scaffold_2	37983859	37984668	H3K4me3_peak_14035	809
scaffold_2	40327752	40336787	+	Eucgr.B02075	scaffold_2	40327930	40328683	H3K4me3_peak_14097	753
scaffold_2	40328145	40328548	-	Eucgr.B02076	scaffold_2	40327930	40328683	H3K4me3_peak_14097	753
scaffold_2	40345543	40351000	-	Eucgr.B02077	scaffold_2	40349588	40350797	H3K4me3_peak_14100	1209
scaffold_2	40345543	40351000	-	Eucgr.B02077	scaffold_2	40349173	40349444	H3K4me3_peak_14099	271
scaffold_2	40352458	40356638	+	Eucgr.B02078	scaffold_2	40352830	40353665	H3K4me3_peak_14102	835
scaffold_2	40365524	40370214	-	Eucgr.B02080	scaffold_2	40368775	40369854	H3K4me3_peak_14104	1079
scaffold_2	40377579	40379901	-	Eucgr.B02081	scaffold_2	40378769	40379538	H3K4me3_peak_14106	769
scaffold_2	40972974	40980466	+	Eucgr.B02091	scaffold_2	40973004	40973618	H3K4me3_peak_14124	614
scaffold_2	41987696	41991368	+	Eucgr.B02106	scaffold_2	41988456	41989669	H3K4me3_peak_14144	1213
scaffold_2	42215843	42217795	-	Eucgr.B02112	scaffold_2	42216622	42217275	H3K4me3_peak_14165	653
scaffold_2	42230422	42231516	-	Eucgr.B02114	scaffold_2	42230299	42230983	H3K4me3_peak_14169	561
scaffold_2	42274937	42278463	+	Eucgr.B02118	scaffold_2	42275206	42275711	H3K4me3_peak_14173	505
scaffold_2	42281846	42291690	-	Eucgr.B02119	scaffold_2	42290815	42291458	H3K4me3_peak_14178	643
scaffold_2	42281846	42291690	-	Eucgr.B02119	scaffold_2	42290119	42290709	H3K4me3_peak_14177	590
scaffold_2	42293219	42294356	+	Eucgr.B02120	scaffold_2	42293720	42294555	H3K4me3_peak_14179	636
scaffold_2	42295159	42302730	-	Eucgr.B02121	scaffold_2	42301717	42302341	H3K4me3_peak_14182	624
scaffold_2	42354513	42358997	+	Eucgr.B02127	scaffold_2	42354880	42355933	H3K4me3_peak_14187	1053
scaffold_2	42374435	42377404	+	Eucgr.B02129	scaffold_2	42374433	42375630	H3K4me3_peak_14190	1195
scaffold_2	42423334	42427097	+	Eucgr.B02134	scaffold_2	42424329	42424995	H3K4me3_peak_14200	666
scaffold_2	42480568	42488753	+	Eucgr.B02140	scaffold_2	42480862	42481714	H3K4me3_peak_14202	852
scaffold_2	42504333	42506379	-	Eucgr.B02141	scaffold_2	42504290	42505653	H3K4me3_peak_14204	1320
scaffold_2	42504333	42506379	-	Eucgr.B02141	scaffold_2	42506050	42506337	H3K4me3_peak_14205	287
scaffold_2	42532068	42537379	+	Eucgr.B02145	scaffold_2	42532978	42533278	H3K4me3_peak_14206	300
scaffold_2	42542843	42543770	+	Eucgr.B02146	scaffold_2	42542573	42543154	H3K4me3_peak_14207	311
scaffold_2	42686413	42698824	+	Eucgr.B02150	scaffold_2	42686905	42687901	H3K4me3_peak_14220	996
scaffold_2	42701448	42708723	+	Eucgr.B02151	scaffold_2	42701227	42702365	H3K4me3_peak_14221	917
scaffold_2	42721893	42726694	-	Eucgr.B02153	scaffold_2	42725253	42726739	H3K4me3_peak_14224	1441
scaffold_2	42743030	42748754	-	Eucgr.B02154	scaffold_2	42747524	42748350	H3K4me3_peak_14226	826
scaffold_2	42749255	42754212	-	Eucgr.B02155	scaffold_2	42752899	42753985	H3K4me3_peak_14229	1086
scaffold_2	42789841	42794252	+	Eucgr.B02158	scaffold_2	42789981	42790819	H3K4me3_peak_14233	838
scaffold_2	42859081	42871107	+	Eucgr.B02168	scaffold_2	42860141	42860884	H3K4me3_peak_14237	743
scaffold_2	42872597	42904195	+	Eucgr.B02169	scaffold_2	42872755	42873865	H3K4me3_peak_14239	1110
scaffold_2	42916185	42917897	-	Eucgr.B02173	scaffold_2	42917098	42917719	H3K4me3_peak_14246	621
scaffold_2	42916185	42917897	-	Eucgr.B02173	scaffold_2	42916488	42917019	H3K4me3_peak_14245	531
scaffold_2	43011226	43013112	-	Eucgr.B02183	scaffold_2	43012245	43012778	H3K4me3_peak_14256	533
scaffold_2	43087930	43090811	-	Eucgr.B02189	scaffold_2	43087649	43088029	H3K4me3_peak_14267	99
scaffold_2	43186129	43193403	-	Eucgr.B02194	scaffold_2	43192519	43192981	H3K4me3_peak_14285	462
scaffold_2	43198895	43204267	+	Eucgr.B02195	scaffold_2	43199120	43200389	H3K4me3_peak_14288	1269
scaffold_2	43210062	43215107	+	Eucgr.B02196	scaffold_2	43210769	43212880	H3K4me3_peak_14291	2111
scaffold_2	43218761	43220907	-	Eucgr.B02197	scaffold_2	43219215	43220288	H3K4me3_peak_14293	1073
scaffold_2	43228452	43232433	+	Eucgr.B02199	scaffold_2	43229053	43229376	H3K4me3_peak_14296	323
scaffold_2	43409452	43418140	+	Eucgr.B02211	scaffold_2	43409523	43410485	H3K4me3_peak_14311	962
scaffold_2	43422031	43432004	-	Eucgr.B02212	scaffold_2	43424479	43425250	H3K4me3_peak_14312	771
scaffold_2	43497574	43501748	+	Eucgr.B02223	scaffold_2	43497739	43499536	H3K4me3_peak_14322	1797
scaffold_2	43515328	43528829	-	Eucgr.B02225	scaffold_2	43527601	43528554	H3K4me3_peak_14324	953
scaffold_2	43530672	43537660	+	Eucgr.B02226	scaffold_2	43530914	43532674	H3K4me3_peak_14325	1760
scaffold_2	43557041	43560071	-	Eucgr.B02230	scaffold_2	43558457	43559480	H3K4me3_peak_14332	1023
scaffold_2	43557041	43560071	-	Eucgr.B02230	scaffold_2	43559548	43560234	H3K4me3_peak_14333	523
scaffold_2	43571644	43575290	+	Eucgr.B02232	scaffold_2	43571655	43572980	H3K4me3_peak_14335	1325
scaffold_2	43588988	43591509	+	Eucgr.B02234	scaffold_2	43589680	43590666	H3K4me3_peak_14339	986
scaffold_2	43600434	43604211	-	Eucgr.B02236	scaffold_2	43603472	43603775	H3K4me3_peak_14342	303
scaffold_2	43701262	43703680	-	Eucgr.B02246	scaffold_2	43702459	43703356	H3K4me3_peak_14361	897
scaffold_2	43715918	43717175	+	Eucgr.B02248	scaffold_2	43716412	43716727	H3K4me3_peak_14367	315
scaffold_2	43728484	43733371	-	Eucgr.B02250	scaffold_2	43732255	43733605	H3K4me3_peak_14373	1116
scaffold_2	43737894	43738911	-	Eucgr.B02251	scaffold_2	43737116	43737947	H3K4me3_peak_14375	53
scaffold_2	43755043	43757835	+	Eucgr.B02252	scaffold_2	43755519	43756751	H3K4me3_peak_14377	1232
scaffold_2	43755043	43757835	+	Eucgr.B02252	scaffold_2	43755008	43755411	H3K4me3_peak_14376	368
scaffold_2	43759261	43763469	-	Eucgr.B02253	scaffold_2	43761871	43762495	H3K4me3_peak_14378	624
scaffold_2	43765408	43768198	-	Eucgr.B02255	scaffold_2	43766513	43768118	H3K4me3_peak_14381	1605
scaffold_2	43778727	43783914	-	Eucgr.B02258	scaffold_2	43782871	43783615	H3K4me3_peak_14383	744
scaffold_2	43784323	43787630	-	Eucgr.B02259	scaffold_2	43785325	43786799	H3K4me3_peak_14384	1474
scaffold_2	43828470	43831971	+	Eucgr.B02263	scaffold_2	43828582	43829416	H3K4me3_peak_14391	834
scaffold_2	43862857	43870945	-	Eucgr.B02267	scaffold_2	43870090	43870718	H3K4me3_peak_14394	628
scaffold_2	43899026	43900507	-	Eucgr.B02272	scaffold_2	43898679	43899427	H3K4me3_peak_14399	401
scaffold_2	43902944	43907950	-	Eucgr.B02273	scaffold_2	43906909	43907810	H3K4me3_peak_14404	901
scaffold_2	43908952	43915548	-	Eucgr.B02274	scaffold_2	43913746	43915127	H3K4me3_peak_14406	1381
scaffold_2	43940623	43949663	+	Eucgr.B02278	scaffold_2	43941272	43941798	H3K4me3_peak_14415	526
scaffold_2	43977855	43981397	-	Eucgr.B02282	scaffold_2	43980409	43981135	H3K4me3_peak_14421	726
scaffold_2	44005303	44007684	+	Eucgr.B02285	scaffold_2	44005903	44006777	H3K4me3_peak_14427	874
scaffold_2	44023842	44026797	+	Eucgr.B02289	scaffold_2	44023754	44025196	H3K4me3_peak_14431	1354
scaffold_2	44026847	44030197	-	Eucgr.B02291	scaffold_2	44027664	44028599	H3K4me3_peak_14432	935
scaffold_2	44047954	44050603	-	Eucgr.B02297	scaffold_2	44049477	44050367	H3K4me3_peak_14439	890
scaffold_2	44052958	44055202	+	Eucgr.B02298	scaffold_2	44053413	44053823	H3K4me3_peak_14440	410
scaffold_2	44057001	44059299	-	Eucgr.B02299	scaffold_2	44058437	44059015	H3K4me3_peak_14444	578
scaffold_2	44079885	44084681	+	Eucgr.B02302	scaffold_2	44080275	44081408	H3K4me3_peak_14447	1133
scaffold_2	44085321	44090383	-	Eucgr.B02303	scaffold_2	44089265	44090080	H3K4me3_peak_14451	815
scaffold_2	44085321	44090383	-	Eucgr.B02303	scaffold_2	44090182	44090523	H3K4me3_peak_14452	201
scaffold_2	44106692	44113873	-	Eucgr.B02307	scaffold_2	44112448	44113373	H3K4me3_peak_14459	925
scaffold_2	44141688	44145709	+	Eucgr.B02312	scaffold_2	44141917	44143061	H3K4me3_peak_14465	1144
scaffold_2	44158275	44165344	-	Eucgr.B02314	scaffold_2	44164375	44165203	H3K4me3_peak_14471	828
scaffold_2	44212304	44214199	-	Eucgr.B02322	scaffold_2	44212723	44213927	H3K4me3_peak_14477	1204
scaffold_2	44216676	44222327	+	Eucgr.B02323	scaffold_2	44216696	44217793	H3K4me3_peak_14478	1097
scaffold_2	44252276	44257614	+	Eucgr.B02325	scaffold_2	44252212	44252778	H3K4me3_peak_14486	502
scaffold_2	44274783	44278277	+	Eucgr.B02327	scaffold_2	44275091	44275705	H3K4me3_peak_14490	614
scaffold_2	44385238	44389375	-	Eucgr.B02337	scaffold_2	44388708	44389172	H3K4me3_peak_14501	464
scaffold_2	44498469	44501207	-	Eucgr.B02348	scaffold_2	44500965	44501425	H3K4me3_peak_14512	242
scaffold_2	44502848	44505861	-	Eucgr.B02349	scaffold_2	44505573	44506023	H3K4me3_peak_14516	288
scaffold_2	44510002	44513443	-	Eucgr.B02350	scaffold_2	44512650	44513470	H3K4me3_peak_14521	793
scaffold_2	44520008	44525988	-	Eucgr.B02351	scaffold_2	44524345	44525852	H3K4me3_peak_14523	1507
scaffold_2	44534964	44539688	-	Eucgr.B02352	scaffold_2	44538282	44539708	H3K4me3_peak_14525	1406
scaffold_2	44542528	44545899	-	Eucgr.B02353	scaffold_2	44544386	44545103	H3K4me3_peak_14527	717
scaffold_2	44542528	44545899	-	Eucgr.B02353	scaffold_2	44545163	44545562	H3K4me3_peak_14528	399
scaffold_2	44558870	44561738	+	Eucgr.B02355	scaffold_2	44559873	44560352	H3K4me3_peak_14531	479
scaffold_2	44593883	44598508	-	Eucgr.B02363	scaffold_2	44596866	44597911	H3K4me3_peak_14548	1045
scaffold_2	44673711	44675014	+	Eucgr.B02370	scaffold_2	44674660	44675773	H3K4me3_peak_14557	354
scaffold_2	44681152	44684649	+	Eucgr.B02371	scaffold_2	44681980	44683385	H3K4me3_peak_14558	1405
scaffold_2	44693437	44701098	-	Eucgr.B02373	scaffold_2	44699579	44700766	H3K4me3_peak_14563	1187
scaffold_2	44721618	44725693	-	Eucgr.B02375	scaffold_2	44724373	44725534	H3K4me3_peak_14566	1161
scaffold_2	44733988	44738696	-	Eucgr.B02377	scaffold_2	44737540	44738289	H3K4me3_peak_14570	749
scaffold_2	44742535	44755603	+	Eucgr.B02378	scaffold_2	44751366	44752269	H3K4me3_peak_14574	903
scaffold_2	44764340	44768669	+	Eucgr.B02380	scaffold_2	44764880	44765443	H3K4me3_peak_14578	563
scaffold_2	44774198	44779372	+	Eucgr.B02383	scaffold_2	44775031	44775340	H3K4me3_peak_14581	309
scaffold_2	44774525	44775529	-	Eucgr.B02384	scaffold_2	44775031	44775340	H3K4me3_peak_14581	309
scaffold_2	44801732	44805749	+	Eucgr.B02387	scaffold_2	44802352	44803796	H3K4me3_peak_14586	1444
scaffold_2	44807456	44812980	+	Eucgr.B02388	scaffold_2	44807770	44808476	H3K4me3_peak_14588	706
scaffold_2	44813660	44818252	-	Eucgr.B02389	scaffold_2	44816898	44817720	H3K4me3_peak_14592	822
scaffold_2	44893521	44895696	-	Eucgr.B02400	scaffold_2	44894947	44895385	H3K4me3_peak_14599	438
scaffold_2	44910013	44913865	+	Eucgr.B02402	scaffold_2	44910140	44911514	H3K4me3_peak_14602	1374
scaffold_2	45054329	45058208	+	Eucgr.B02414	scaffold_2	45055261	45056453	H3K4me3_peak_14612	1192
scaffold_2	45083754	45084806	+	Eucgr.B02417	scaffold_2	45083021	45084775	H3K4me3_peak_14614	1021
scaffold_2	45716309	45716953	-	Eucgr.B02427	scaffold_2	45716407	45716932	H3K4me3_peak_14629	525
scaffold_2	46026369	46033643	+	Eucgr.B02431	scaffold_2	46026397	46028542	H3K4me3_peak_14634	2145
scaffold_2	46040273	46047243	+	Eucgr.B02433	scaffold_2	46040626	46041597	H3K4me3_peak_14639	971
scaffold_2	46047654	46053531	-	Eucgr.B02434	scaffold_2	46052226	46053611	H3K4me3_peak_14644	1305
scaffold_2	46066561	46068601	-	Eucgr.B02436	scaffold_2	46067804	46068127	H3K4me3_peak_14646	323
scaffold_2	46079747	46082598	-	Eucgr.B02440	scaffold_2	46081063	46081833	H3K4me3_peak_14651	770
scaffold_2	46079747	46082598	-	Eucgr.B02440	scaffold_2	46082060	46082569	H3K4me3_peak_14652	509
scaffold_2	46090086	46093511	-	Eucgr.B02442	scaffold_2	46092812	46093454	H3K4me3_peak_14654	642
scaffold_2	46646661	46647607	-	Eucgr.B02450	scaffold_2	46646521	46647106	H3K4me3_peak_14678	445
scaffold_2	46646661	46647607	-	Eucgr.B02450	scaffold_2	46647176	46647755	H3K4me3_peak_14679	431
scaffold_2	46651615	46655712	+	Eucgr.B02451	scaffold_2	46651672	46652392	H3K4me3_peak_14680	720
scaffold_2	46666684	46670642	+	Eucgr.B02453	scaffold_2	46667401	46668856	H3K4me3_peak_14682	1455
scaffold_2	46671889	46681934	-	Eucgr.B02454	scaffold_2	46680912	46681456	H3K4me3_peak_14685	544
scaffold_2	46680996	46681375	+	Eucgr.B02455	scaffold_2	46680912	46681456	H3K4me3_peak_14685	544
scaffold_2	46685806	46689047	+	Eucgr.B02456	scaffold_2	46686794	46687770	H3K4me3_peak_14687	976
scaffold_2	46685806	46689047	+	Eucgr.B02456	scaffold_2	46686318	46686678	H3K4me3_peak_14686	360
scaffold_2	46697570	46708096	-	Eucgr.B02458	scaffold_2	46706953	46708353	H3K4me3_peak_14691	1143
scaffold_2	46737164	46739537	+	Eucgr.B02459	scaffold_2	46738876	46739523	H3K4me3_peak_14693	647
scaffold_2	46750890	46754069	-	Eucgr.B02461	scaffold_2	46753025	46753909	H3K4me3_peak_14698	884
scaffold_2	46761552	46767000	-	Eucgr.B02464	scaffold_2	46766235	46766969	H3K4me3_peak_14702	734
scaffold_2	46805782	46809398	+	Eucgr.B02466	scaffold_2	46806124	46806969	H3K4me3_peak_14704	845
scaffold_2	46821360	46842918	+	Eucgr.B02467	scaffold_2	46821629	46822387	H3K4me3_peak_14706	758
scaffold_2	46849964	46854374	+	Eucgr.B02470	scaffold_2	46849920	46851063	H3K4me3_peak_14711	1099
scaffold_2	46860134	46862233	+	Eucgr.B02472	scaffold_2	46861211	46861798	H3K4me3_peak_14714	587
scaffold_2	46905649	46909755	+	Eucgr.B02476	scaffold_2	46905818	46906947	H3K4me3_peak_14717	1129
scaffold_2	46950723	46956747	-	Eucgr.B02480	scaffold_2	46955458	46956905	H3K4me3_peak_14721	1289
scaffold_2	46999565	47002259	+	Eucgr.B02483	scaffold_2	47000113	47000647	H3K4me3_peak_14726	534
scaffold_2	47015520	47022420	-	Eucgr.B02486	scaffold_2	47022288	47022590	H3K4me3_peak_14730	132
scaffold_2	47030740	47035932	-	Eucgr.B02489	scaffold_2	47034806	47035532	H3K4me3_peak_14735	726
scaffold_2	47034999	47035319	+	Eucgr.B02490	scaffold_2	47034806	47035532	H3K4me3_peak_14735	726
scaffold_2	47043933	47047718	+	Eucgr.B02491	scaffold_2	47043113	47044649	H3K4me3_peak_14738	716
scaffold_2	47069091	47075233	+	Eucgr.B02495	scaffold_2	47068816	47069961	H3K4me3_peak_14747	870
scaffold_2	47079756	47084300	-	Eucgr.B02496	scaffold_2	47082361	47083656	H3K4me3_peak_14751	1295
scaffold_2	47087735	47089495	+	Eucgr.B02497	scaffold_2	47087957	47089126	H3K4me3_peak_14752	1169
scaffold_2	47118082	47118792	+	Eucgr.B02501	scaffold_2	47118672	47119325	H3K4me3_peak_14756	120
scaffold_2	47123119	47132349	+	Eucgr.B02502	scaffold_2	47123551	47124236	H3K4me3_peak_14757	685
scaffold_2	47136274	47140714	+	Eucgr.B02503	scaffold_2	47136656	47137163	H3K4me3_peak_14758	507
scaffold_2	47151306	47157956	+	Eucgr.B02504	scaffold_2	47151235	47154208	H3K4me3_peak_14762	2902
scaffold_2	47170763	47178982	+	Eucgr.B02505	scaffold_2	47170148	47170982	H3K4me3_peak_14768	219
scaffold_2	47188461	47191927	+	Eucgr.B02507	scaffold_2	47188899	47189226	H3K4me3_peak_14772	327
scaffold_2	47198550	47203531	-	Eucgr.B02508	scaffold_2	47203207	47203778	H3K4me3_peak_14775	324
scaffold_2	47206891	47214960	-	Eucgr.B02509	scaffold_2	47213815	47214777	H3K4me3_peak_14778	962
scaffold_2	47215794	47218781	-	Eucgr.B02510	scaffold_2	47216171	47217265	H3K4me3_peak_14779	1094
scaffold_2	47221717	47227772	-	Eucgr.B02511	scaffold_2	47226993	47227478	H3K4me3_peak_14784	485
scaffold_2	47221717	47227772	-	Eucgr.B02511	scaffold_2	47226574	47226937	H3K4me3_peak_14783	363
scaffold_2	47226508	47226960	+	Eucgr.B02512	scaffold_2	47226574	47226937	H3K4me3_peak_14783	363
scaffold_2	47377706	47382583	+	Eucgr.B02527	scaffold_2	47377907	47378672	H3K4me3_peak_14798	765
scaffold_2	47408929	47413272	+	Eucgr.B02532	scaffold_2	47410148	47410979	H3K4me3_peak_14803	831
scaffold_2	47450700	47455467	+	Eucgr.B02534	scaffold_2	47451153	47452152	H3K4me3_peak_14806	999
scaffold_2	47478855	47485772	+	Eucgr.B02536	scaffold_2	47478057	47479161	H3K4me3_peak_14813	306
scaffold_2	47577583	47581390	+	Eucgr.B02549	scaffold_2	47577642	47579042	H3K4me3_peak_14827	1400
scaffold_2	47584696	47588983	+	Eucgr.B02550	scaffold_2	47585972	47586423	H3K4me3_peak_14830	451
scaffold_2	47591549	47594701	-	Eucgr.B02552	scaffold_2	47593454	47594718	H3K4me3_peak_14832	1247
scaffold_2	47595631	47598935	-	Eucgr.B02553	scaffold_2	47598071	47598763	H3K4me3_peak_14834	692
scaffold_2	47666171	47668964	+	Eucgr.B02558	scaffold_2	47666549	47666850	H3K4me3_peak_14839	301
scaffold_2	47670672	47676933	+	Eucgr.B02559	scaffold_2	47671073	47671620	H3K4me3_peak_14840	547
scaffold_2	47680890	47684000	-	Eucgr.B02560	scaffold_2	47682885	47683512	H3K4me3_peak_14843	627
scaffold_2	47695984	47697568	+	Eucgr.B02562	scaffold_2	47695870	47696411	H3K4me3_peak_14847	427
scaffold_2	47734579	47741206	-	Eucgr.B02565	scaffold_2	47739808	47740839	H3K4me3_peak_14850	1031
scaffold_2	47734579	47741206	-	Eucgr.B02565	scaffold_2	47740993	47741374	H3K4me3_peak_14851	213
scaffold_2	47782294	47787146	-	Eucgr.B02569	scaffold_2	47785903	47786558	H3K4me3_peak_14856	655
scaffold_2	47788261	47793771	-	Eucgr.B02570	scaffold_2	47792991	47793615	H3K4me3_peak_14858	624
scaffold_2	47799707	47801361	+	Eucgr.B02571	scaffold_2	47800677	47801021	H3K4me3_peak_14860	344
scaffold_2	47799707	47801361	+	Eucgr.B02571	scaffold_2	47799998	47800534	H3K4me3_peak_14859	536
scaffold_2	47823837	47825479	-	Eucgr.B02574	scaffold_2	47824089	47824560	H3K4me3_peak_14867	471
scaffold_2	47848393	47850642	+	Eucgr.B02576	scaffold_2	47849140	47849849	H3K4me3_peak_14871	709
scaffold_2	47857284	47862737	-	Eucgr.B02577	scaffold_2	47861288	47862421	H3K4me3_peak_14875	1133
scaffold_2	47921807	47930258	+	Eucgr.B02585	scaffold_2	47927398	47927831	H3K4me3_peak_14884	433
scaffold_2	47933309	47940047	-	Eucgr.B02587	scaffold_2	47938216	47939435	H3K4me3_peak_14888	1219
scaffold_2	47956639	47958467	+	Eucgr.B02589	scaffold_2	47957164	47957910	H3K4me3_peak_14892	746
scaffold_2	47981455	47986369	-	Eucgr.B02591	scaffold_2	47985360	47986235	H3K4me3_peak_14896	875
scaffold_2	47987662	47992293	+	Eucgr.B02592	scaffold_2	47988042	47988742	H3K4me3_peak_14897	700
scaffold_2	48000805	48020016	-	Eucgr.B02594	scaffold_2	48019135	48019798	H3K4me3_peak_14900	663
scaffold_2	48025934	48030438	+	Eucgr.B02596	scaffold_2	48027015	48028516	H3K4me3_peak_14902	1501
scaffold_2	48034127	48039482	-	Eucgr.B02599	scaffold_2	48038488	48039277	H3K4me3_peak_14905	789
scaffold_2	48043048	48050402	+	Eucgr.B02600	scaffold_2	48043344	48044042	H3K4me3_peak_14906	698
scaffold_2	48089743	48091623	+	Eucgr.B02607	scaffold_2	48090361	48091494	H3K4me3_peak_14910	1133
scaffold_2	48130592	48135988	-	Eucgr.B02610	scaffold_2	48134964	48135543	H3K4me3_peak_14914	579
scaffold_2	48141596	48142726	+	Eucgr.B02612	scaffold_2	48141801	48142712	H3K4me3_peak_14916	911
scaffold_2	48147355	48150960	+	Eucgr.B02614	scaffold_2	48147981	48149040	H3K4me3_peak_14918	1059
scaffold_2	48171541	48173008	+	Eucgr.B02617	scaffold_2	48172155	48172944	H3K4me3_peak_14922	789
scaffold_2	48196458	48200250	-	Eucgr.B02621	scaffold_2	48198583	48200270	H3K4me3_peak_14925	1667
scaffold_2	48201307	48208784	-	Eucgr.B02622	scaffold_2	48207722	48208487	H3K4me3_peak_14929	765
scaffold_2	48211976	48217800	+	Eucgr.B02623	scaffold_2	48212110	48212897	H3K4me3_peak_14930	787
scaffold_2	48240894	48250583	+	Eucgr.B02625	scaffold_2	48241405	48242760	H3K4me3_peak_14931	1355
scaffold_2	48309447	48309767	-	Eucgr.B02628	scaffold_2	48308764	48309754	H3K4me3_peak_14936	307
scaffold_2	48311301	48317504	-	Eucgr.B02629	scaffold_2	48316649	48317492	H3K4me3_peak_14937	843
scaffold_2	48351515	48353568	+	Eucgr.B02634	scaffold_2	48351929	48352211	H3K4me3_peak_14940	282
scaffold_2	48557517	48560918	+	Eucgr.B02648	scaffold_2	48557566	48558375	H3K4me3_peak_14947	809
scaffold_2	48619246	48625313	-	Eucgr.B02658	scaffold_2	48623953	48625342	H3K4me3_peak_14956	1360
scaffold_2	48626670	48629208	+	Eucgr.B02659	scaffold_2	48626836	48627226	H3K4me3_peak_14957	390
scaffold_2	48626670	48629208	+	Eucgr.B02659	scaffold_2	48628505	48628795	H3K4me3_peak_14959	290
scaffold_2	48630470	48633984	-	Eucgr.B02660	scaffold_2	48632586	48634085	H3K4me3_peak_14961	1398
scaffold_2	48652102	48656392	-	Eucgr.B02662	scaffold_2	48654188	48656321	H3K4me3_peak_14963	2133
scaffold_2	48703288	48711398	+	Eucgr.B02664	scaffold_2	48703212	48703805	H3K4me3_peak_14967	517
scaffold_2	49301757	49305620	-	Eucgr.B02671	scaffold_2	49304299	49305212	H3K4me3_peak_14993	913
scaffold_2	49308646	49309547	+	Eucgr.B02672	scaffold_2	49309206	49309700	H3K4me3_peak_14995	341
scaffold_2	49308646	49309547	+	Eucgr.B02672	scaffold_2	49308440	49308774	H3K4me3_peak_14994	128
scaffold_2	49313035	49319751	-	Eucgr.B02673	scaffold_2	49317997	49319110	H3K4me3_peak_14996	1113
scaffold_2	49329704	49336393	-	Eucgr.B02675	scaffold_2	49335365	49336436	H3K4me3_peak_14999	1028
scaffold_2	49390132	49393116	+	Eucgr.B02681	scaffold_2	49389777	49390368	H3K4me3_peak_15003	236
scaffold_2	49402233	49414862	+	Eucgr.B02683	scaffold_2	49402501	49403029	H3K4me3_peak_15005	528
scaffold_2	49433267	49438016	-	Eucgr.B02686	scaffold_2	49437354	49437991	H3K4me3_peak_15010	637
scaffold_2	49486035	49491367	-	Eucgr.B02693	scaffold_2	49490653	49491632	H3K4me3_peak_15015	714
scaffold_2	49509078	49532506	-	Eucgr.B02697	scaffold_2	49531108	49532212	H3K4me3_peak_15019	1104
scaffold_2	49509078	49532506	-	Eucgr.B02697	scaffold_2	49532349	49532865	H3K4me3_peak_15020	157
scaffold_2	49572148	49577228	-	Eucgr.B02699	scaffold_2	49574354	49576059	H3K4me3_peak_15022	1705
scaffold_2	50044039	50049919	+	Eucgr.B02718	scaffold_2	50044363	50045045	H3K4me3_peak_15033	682
scaffold_2	50100590	50105285	+	Eucgr.B02721	scaffold_2	50101317	50102090	H3K4me3_peak_15037	773
scaffold_2	50117178	50121446	-	Eucgr.B02725	scaffold_2	50120014	50120874	H3K4me3_peak_15043	860
scaffold_2	50156703	50158123	-	Eucgr.B02727	scaffold_2	50156659	50157665	H3K4me3_peak_15046	962
scaffold_2	50483520	50489166	+	Eucgr.B02747	scaffold_2	50484353	50485794	H3K4me3_peak_15061	1441
scaffold_2	50483520	50489166	+	Eucgr.B02747	scaffold_2	50483353	50483958	H3K4me3_peak_15060	438
scaffold_2	50492948	50497218	-	Eucgr.B02748	scaffold_2	50495796	50496627	H3K4me3_peak_15063	831
scaffold_2	50663131	50665872	+	Eucgr.B02757	scaffold_2	50664014	50664522	H3K4me3_peak_15068	508
scaffold_2	50706493	50711848	-	Eucgr.B02761	scaffold_2	50710573	50711721	H3K4me3_peak_15078	1148
scaffold_2	50742144	50745161	-	Eucgr.B02763	scaffold_2	50743959	50745189	H3K4me3_peak_15082	1202
scaffold_2	50745990	50751519	-	Eucgr.B02764	scaffold_2	50750579	50751445	H3K4me3_peak_15085	866
scaffold_2	50754189	50755025	-	Eucgr.B02765	scaffold_2	50754361	50754941	H3K4me3_peak_15088	580
scaffold_2	50797274	50806503	+	Eucgr.B02769	scaffold_2	50797742	50798249	H3K4me3_peak_15093	507
scaffold_2	50811181	50817040	+	Eucgr.B02770	scaffold_2	50811275	50811826	H3K4me3_peak_15095	551
scaffold_2	51033183	51040079	+	Eucgr.B02781	scaffold_2	51033532	51034018	H3K4me3_peak_15098	486
scaffold_2	51043438	51047204	-	Eucgr.B02782	scaffold_2	51046155	51046819	H3K4me3_peak_15102	664
scaffold_2	51117352	51119641	+	Eucgr.B02786	scaffold_2	51118087	51118818	H3K4me3_peak_15104	731
scaffold_2	51281796	51284051	-	Eucgr.B02792	scaffold_2	51283907	51284272	H3K4me3_peak_15108	144
scaffold_2	51445370	51448059	+	Eucgr.B02800	scaffold_2	51446318	51447345	H3K4me3_peak_15114	1027
scaffold_2	51445370	51448059	+	Eucgr.B02800	scaffold_2	51445652	51446127	H3K4me3_peak_15113	475
scaffold_2	51488625	51494452	-	Eucgr.B02802	scaffold_2	51492969	51493692	H3K4me3_peak_15119	723
scaffold_2	51488625	51494452	-	Eucgr.B02802	scaffold_2	51493952	51494493	H3K4me3_peak_15120	500
scaffold_2	51499409	51504731	+	Eucgr.B02803	scaffold_2	51500011	51501115	H3K4me3_peak_15121	1104
scaffold_2	51583903	51589933	+	Eucgr.B02811	scaffold_2	51584530	51585506	H3K4me3_peak_15124	976
scaffold_2	51677178	51681200	+	Eucgr.B02817	scaffold_2	51677542	51678073	H3K4me3_peak_15129	531
scaffold_2	51735447	51736847	-	Eucgr.B02819	scaffold_2	51735388	51736326	H3K4me3_peak_15132	879
scaffold_2	51735447	51736847	-	Eucgr.B02819	scaffold_2	51736390	51736810	H3K4me3_peak_15133	420
scaffold_2	51735905	51737090	+	Eucgr.B02820	scaffold_2	51735388	51736326	H3K4me3_peak_15132	879
scaffold_2	51735905	51737090	+	Eucgr.B02820	scaffold_2	51736390	51736810	H3K4me3_peak_15133	420
scaffold_2	51757039	51762202	+	Eucgr.B02821	scaffold_2	51757151	51758043	H3K4me3_peak_15134	892
scaffold_2	52244419	52247357	+	Eucgr.B02851	scaffold_2	52245072	52245628	H3K4me3_peak_15141	556
scaffold_2	52273668	52276214	-	Eucgr.B02854	scaffold_2	52274519	52275013	H3K4me3_peak_15142	494
scaffold_2	52273668	52276214	-	Eucgr.B02854	scaffold_2	52275121	52275643	H3K4me3_peak_15143	522
scaffold_2	52319687	52325903	+	Eucgr.B02860	scaffold_2	52319209	52319933	H3K4me3_peak_15148	246
scaffold_2	52319687	52325903	+	Eucgr.B02860	scaffold_2	52321901	52322472	H3K4me3_peak_15149	571
scaffold_2	52351529	52355552	-	Eucgr.B02862	scaffold_2	52354552	52355166	H3K4me3_peak_15151	614
scaffold_2	52397875	52401863	+	Eucgr.B02864	scaffold_2	52398166	52398965	H3K4me3_peak_15154	799
scaffold_2	52420119	52424555	+	Eucgr.B02866	scaffold_2	52420411	52421520	H3K4me3_peak_15159	1109
scaffold_2	52546351	52550097	+	Eucgr.B02878	scaffold_2	52546915	52547655	H3K4me3_peak_15169	740
scaffold_2	52552375	52558513	+	Eucgr.B02879	scaffold_2	52553027	52553625	H3K4me3_peak_15172	598
scaffold_2	52559396	52560385	-	Eucgr.B02880	scaffold_2	52560377	52561650	H3K4me3_peak_15176	8
scaffold_2	52566534	52572936	+	Eucgr.B02881	scaffold_2	52567334	52567729	H3K4me3_peak_15178	395
scaffold_2	52566534	52572936	+	Eucgr.B02881	scaffold_2	52566316	52566793	H3K4me3_peak_15177	259
scaffold_2	52671802	52677869	-	Eucgr.B02889	scaffold_2	52676536	52677712	H3K4me3_peak_15186	1176
scaffold_2	52869167	52877796	-	Eucgr.B02905	scaffold_2	52876043	52877508	H3K4me3_peak_15202	1465
scaffold_2	52880019	52885025	-	Eucgr.B02907	scaffold_2	52883171	52884967	H3K4me3_peak_15204	1796
scaffold_2	52911798	52912706	+	Eucgr.B02909	scaffold_2	52912186	52912714	H3K4me3_peak_15212	520
scaffold_2	52913219	52915797	-	Eucgr.B02910	scaffold_2	52914785	52915830	H3K4me3_peak_15214	1012
scaffold_2	52913219	52915797	-	Eucgr.B02910	scaffold_2	52913936	52914746	H3K4me3_peak_15213	810
scaffold_2	52930482	52934555	+	Eucgr.B02912	scaffold_2	52931183	52931740	H3K4me3_peak_15216	557
scaffold_2	53176836	53178555	+	Eucgr.B02935	scaffold_2	53177448	53178590	H3K4me3_peak_15229	1107
scaffold_2	53183578	53190812	+	Eucgr.B02936	scaffold_2	53183697	53184550	H3K4me3_peak_15231	853
scaffold_2	53191607	53193562	-	Eucgr.B02938	scaffold_2	53192297	53193426	H3K4me3_peak_15233	1129
scaffold_2	53200564	53210815	+	Eucgr.B02940	scaffold_2	53200667	53202328	H3K4me3_peak_15237	1661
scaffold_2	53219899	53232494	+	Eucgr.B02942	scaffold_2	53221456	53222368	H3K4me3_peak_15241	912
scaffold_2	53330195	53353013	+	Eucgr.B02952	scaffold_2	53330337	53331431	H3K4me3_peak_15251	1094
scaffold_2	53355475	53356110	-	Eucgr.B02953	scaffold_2	53354783	53355685	H3K4me3_peak_15253	210
scaffold_2	54907635	54913125	-	Eucgr.B02991	scaffold_2	54912651	54913140	H3K4me3_peak_15283	474
scaffold_2	54940805	54953382	-	Eucgr.B02995	scaffold_2	54952347	54953028	H3K4me3_peak_15288	681
scaffold_2	54978489	54983581	+	Eucgr.B02999	scaffold_2	54978676	54980093	H3K4me3_peak_15293	1417
scaffold_2	55009126	55015340	-	Eucgr.B03002	scaffold_2	55014423	55015133	H3K4me3_peak_15301	710
scaffold_2	55019594	55021425	+	Eucgr.B03003	scaffold_2	55020504	55021413	H3K4me3_peak_15302	909
scaffold_2	55026231	55037735	+	Eucgr.B03004	scaffold_2	55026482	55027300	H3K4me3_peak_15304	818
scaffold_2	55052568	55055576	+	Eucgr.B03007	scaffold_2	55052855	55053598	H3K4me3_peak_15305	743
scaffold_2	55057716	55062518	+	Eucgr.B03008	scaffold_2	55059725	55060134	H3K4me3_peak_15310	409
scaffold_2	55069607	55071279	+	Eucgr.B03010	scaffold_2	55069925	55070234	H3K4me3_peak_15314	309
scaffold_2	55069607	55071279	+	Eucgr.B03010	scaffold_2	55070356	55071262	H3K4me3_peak_15315	906
scaffold_2	55122924	55124463	+	Eucgr.B03017	scaffold_2	55123752	55125031	H3K4me3_peak_15319	711
scaffold_2	55152841	55160448	+	Eucgr.B03019	scaffold_2	55153191	55154137	H3K4me3_peak_15320	946
scaffold_2	55240384	55241485	-	Eucgr.B03026	scaffold_2	55241179	55241579	H3K4me3_peak_15324	306
scaffold_2	55255291	55260403	+	Eucgr.B03027	scaffold_2	55255564	55257037	H3K4me3_peak_15325	1473
scaffold_2	55263936	55272238	+	Eucgr.B03029	scaffold_2	55263905	55264605	H3K4me3_peak_15327	669
scaffold_2	55280209	55287410	+	Eucgr.B03031	scaffold_2	55280611	55281357	H3K4me3_peak_15330	746
scaffold_2	55299651	55304661	-	Eucgr.B03034	scaffold_2	55303581	55304374	H3K4me3_peak_15333	793
scaffold_2	55326493	55332829	+	Eucgr.B03039	scaffold_2	55326799	55327763	H3K4me3_peak_15336	964
scaffold_2	55350065	55354119	+	Eucgr.B03042	scaffold_2	55350289	55351426	H3K4me3_peak_15340	1137
scaffold_2	55354721	55357972	+	Eucgr.B03043	scaffold_2	55355076	55355838	H3K4me3_peak_15342	762
scaffold_2	55524924	55534467	-	Eucgr.B03056	scaffold_2	55533463	55534552	H3K4me3_peak_15358	1004
scaffold_2	55533269	55533766	+	Eucgr.B03057	scaffold_2	55533463	55534552	H3K4me3_peak_15358	1004
scaffold_2	55642806	55650089	-	Eucgr.B03069	scaffold_2	55648576	55649076	H3K4me3_peak_15362	500
scaffold_2	55690957	55697769	+	Eucgr.B03071	scaffold_2	55690498	55691610	H3K4me3_peak_15367	653
scaffold_2	55700693	55706048	-	Eucgr.B03073	scaffold_2	55705107	55706650	H3K4me3_peak_15371	941
scaffold_2	55711494	55717111	-	Eucgr.B03074	scaffold_2	55716075	55716649	H3K4me3_peak_15373	574
scaffold_2	55724100	55725251	+	Eucgr.B03076	scaffold_2	55724771	55725724	H3K4me3_peak_15378	480
scaffold_2	55867320	55870444	+	Eucgr.B03086	scaffold_2	55867422	55868301	H3K4me3_peak_15390	879
scaffold_2	55880157	55881966	-	Eucgr.B03088	scaffold_2	55881243	55882695	H3K4me3_peak_15394	723
scaffold_2	55905431	55907844	-	Eucgr.B03092	scaffold_2	55906517	55907850	H3K4me3_peak_15396	1327
scaffold_2	55908611	55914368	-	Eucgr.B03093	scaffold_2	55913304	55913972	H3K4me3_peak_15399	668
scaffold_2	56003976	56004528	-	Eucgr.B03103	scaffold_2	56004177	56005109	H3K4me3_peak_15406	351
scaffold_2	56003976	56004528	-	Eucgr.B03103	scaffold_2	56003700	56004137	H3K4me3_peak_15405	161
scaffold_2	56003978	56006986	+	Eucgr.B03104	scaffold_2	56004177	56005109	H3K4me3_peak_15406	351
scaffold_2	56003978	56006986	+	Eucgr.B03104	scaffold_2	56003700	56004137	H3K4me3_peak_15405	161
scaffold_2	56015879	56020600	+	Eucgr.B03106	scaffold_2	56015950	56017216	H3K4me3_peak_15407	1266
scaffold_2	56072475	56083911	-	Eucgr.B03109	scaffold_2	56082851	56083611	H3K4me3_peak_15414	760
scaffold_2	56085580	56092962	-	Eucgr.B03110	scaffold_2	56091941	56092624	H3K4me3_peak_15417	683
scaffold_2	56094049	56096757	-	Eucgr.B03111	scaffold_2	56095959	56096358	H3K4me3_peak_15419	399
scaffold_2	56110560	56114992	+	Eucgr.B03113	scaffold_2	56111018	56111757	H3K4me3_peak_15425	739
scaffold_2	56127660	56132764	-	Eucgr.B03116	scaffold_2	56131343	56132584	H3K4me3_peak_15429	1241
scaffold_2	56138918	56140458	-	Eucgr.B03117	scaffold_2	56138526	56139243	H3K4me3_peak_15430	325
scaffold_2	56493509	56501383	-	Eucgr.B03138	scaffold_2	56500508	56501415	H3K4me3_peak_15434	875
scaffold_2	56514050	56515300	+	Eucgr.B03139	scaffold_2	56514235	56514848	H3K4me3_peak_15435	613
scaffold_2	56551380	56554366	+	Eucgr.B03141	scaffold_2	56551463	56551833	H3K4me3_peak_15437	370
scaffold_2	56555559	56560276	+	Eucgr.B03142	scaffold_2	56555352	56556379	H3K4me3_peak_15441	820
scaffold_2	56560354	56564861	-	Eucgr.B03143	scaffold_2	56563538	56564772	H3K4me3_peak_15446	1234
scaffold_2	56584072	56585043	-	Eucgr.B03144	scaffold_2	56583583	56584173	H3K4me3_peak_15447	101
scaffold_2	56585779	56589822	-	Eucgr.B03145	scaffold_2	56588868	56589731	H3K4me3_peak_15451	863
scaffold_2	56590951	56596050	-	Eucgr.B03146	scaffold_2	56594628	56595863	H3K4me3_peak_15455	1235
scaffold_2	56608539	56612988	+	Eucgr.B03147	scaffold_2	56609286	56609903	H3K4me3_peak_15456	617
scaffold_2	56618172	56620564	+	Eucgr.B03148	scaffold_2	56617058	56618434	H3K4me3_peak_15457	262
scaffold_2	56625934	56631267	-	Eucgr.B03150	scaffold_2	56630023	56630711	H3K4me3_peak_15463	688
scaffold_2	56625934	56631267	-	Eucgr.B03150	scaffold_2	56630983	56631414	H3K4me3_peak_15464	284
scaffold_2	56631975	56637094	+	Eucgr.B03151	scaffold_2	56632037	56633145	H3K4me3_peak_15465	1108
scaffold_2	56631975	56637094	+	Eucgr.B03151	scaffold_2	56633255	56633628	H3K4me3_peak_15466	373
scaffold_2	56654898	56655720	+	Eucgr.B03153	scaffold_2	56655320	56656306	H3K4me3_peak_15470	400
scaffold_2	56657997	56662404	-	Eucgr.B03154	scaffold_2	56660785	56661768	H3K4me3_peak_15473	983
scaffold_2	56690612	56696468	+	Eucgr.B03156	scaffold_2	56691008	56691355	H3K4me3_peak_15478	347
scaffold_2	56697180	56700267	-	Eucgr.B03157	scaffold_2	56698822	56700019	H3K4me3_peak_15481	1197
scaffold_2	56697180	56700267	-	Eucgr.B03157	scaffold_2	56697933	56698250	H3K4me3_peak_15480	317
scaffold_2	56724570	56726072	+	Eucgr.B03161	scaffold_2	56725100	56726379	H3K4me3_peak_15491	972
scaffold_2	56742412	56746955	-	Eucgr.B03162	scaffold_2	56745575	56746311	H3K4me3_peak_15494	736
scaffold_2	56795491	56798689	+	Eucgr.B03167	scaffold_2	56795826	56796203	H3K4me3_peak_15506	377
scaffold_2	56795491	56798689	+	Eucgr.B03167	scaffold_2	56795470	56795788	H3K4me3_peak_15505	297
scaffold_2	56800277	56803554	-	Eucgr.B03168	scaffold_2	56802513	56802981	H3K4me3_peak_15511	468
scaffold_2	56800277	56803554	-	Eucgr.B03168	scaffold_2	56803288	56803772	H3K4me3_peak_15512	266
scaffold_2	56820680	56824458	-	Eucgr.B03172	scaffold_2	56823981	56824369	H3K4me3_peak_15516	388
scaffold_2	56820680	56824458	-	Eucgr.B03172	scaffold_2	56823538	56823849	H3K4me3_peak_15515	311
scaffold_2	56834283	56838251	+	Eucgr.B03173	scaffold_2	56834739	56835560	H3K4me3_peak_15520	821
scaffold_2	56864837	56865508	-	Eucgr.B03178	scaffold_2	56864624	56864987	H3K4me3_peak_15531	150
scaffold_2	56869579	56878057	+	Eucgr.B03179	scaffold_2	56869836	56870997	H3K4me3_peak_15532	1161
scaffold_2	56892445	56898315	-	Eucgr.B03182	scaffold_2	56897163	56898398	H3K4me3_peak_15537	1152
scaffold_2	56898385	56898961	+	Eucgr.B03183	scaffold_2	56897163	56898398	H3K4me3_peak_15537	1152
scaffold_2	56917315	56920627	+	Eucgr.B03185	scaffold_2	56917523	56918491	H3K4me3_peak_15538	968
scaffold_2	56921369	56924147	-	Eucgr.B03186	scaffold_2	56923155	56924204	H3K4me3_peak_15540	992
scaffold_2	56925291	56929506	+	Eucgr.B03187	scaffold_2	56925758	56926395	H3K4me3_peak_15542	637
scaffold_2	56929623	56935556	-	Eucgr.B03188	scaffold_2	56934888	56935250	H3K4me3_peak_15546	362
scaffold_2	56959107	56961239	+	Eucgr.B03191	scaffold_2	56959438	56960393	H3K4me3_peak_15551	955
scaffold_2	56962545	56973805	-	Eucgr.B03192	scaffold_2	56972781	56973431	H3K4me3_peak_15553	650
scaffold_2	56982735	56986074	+	Eucgr.B03195	scaffold_2	56982757	56984314	H3K4me3_peak_15556	1557
scaffold_2	56997931	57000707	+	Eucgr.B03197	scaffold_2	56997765	56998444	H3K4me3_peak_15559	513
scaffold_2	57014436	57016867	-	Eucgr.B03200	scaffold_2	57015484	57016491	H3K4me3_peak_15566	1007
scaffold_2	57026135	57029423	+	Eucgr.B03202	scaffold_2	57026131	57027497	H3K4me3_peak_15571	1362
scaffold_2	57037678	57040862	+	Eucgr.B03204	scaffold_2	57038343	57039048	H3K4me3_peak_15574	705
scaffold_2	57071587	57075629	+	Eucgr.B03212	scaffold_2	57071342	57072233	H3K4me3_peak_15587	646
scaffold_2	57111713	57117147	-	Eucgr.B03217	scaffold_2	57115936	57116774	H3K4me3_peak_15596	838
scaffold_2	57127240	57129383	-	Eucgr.B03218	scaffold_2	57129335	57129935	H3K4me3_peak_15598	48
scaffold_2	57262449	57264781	+	Eucgr.B03228	scaffold_2	57262871	57264114	H3K4me3_peak_15603	1243
scaffold_2	57273520	57276253	-	Eucgr.B03230	scaffold_2	57275386	57275984	H3K4me3_peak_15608	598
scaffold_2	57286829	57290447	+	Eucgr.B03232	scaffold_2	57286883	57287598	H3K4me3_peak_15612	715
scaffold_2	57294672	57297948	+	Eucgr.B03234	scaffold_2	57294600	57295223	H3K4me3_peak_15617	551
scaffold_2	57294672	57297948	+	Eucgr.B03234	scaffold_2	57295491	57296145	H3K4me3_peak_15618	654
scaffold_2	57310680	57316250	+	Eucgr.B03237	scaffold_2	57311022	57311580	H3K4me3_peak_15625	558
scaffold_2	57323127	57325489	+	Eucgr.B03238	scaffold_2	57321782	57323231	H3K4me3_peak_15627	104
scaffold_2	57326883	57331460	-	Eucgr.B03239	scaffold_2	57330120	57330902	H3K4me3_peak_15631	782
scaffold_2	57337446	57345159	+	Eucgr.B03240	scaffold_2	57338008	57339287	H3K4me3_peak_15633	1279
scaffold_2	57368418	57381921	+	Eucgr.B03244	scaffold_2	57368737	57369381	H3K4me3_peak_15645	644
scaffold_2	57650221	57653906	+	Eucgr.B03267	scaffold_2	57650126	57650507	H3K4me3_peak_15653	286
scaffold_2	57656760	57658803	-	Eucgr.B03269	scaffold_2	57657213	57658319	H3K4me3_peak_15655	1106
scaffold_2	57666831	57671516	+	Eucgr.B03270	scaffold_2	57667397	57668689	H3K4me3_peak_15656	1292
scaffold_2	57697969	57700737	-	Eucgr.B03277	scaffold_2	57699518	57700362	H3K4me3_peak_15660	844
scaffold_2	57706967	57711493	+	Eucgr.B03278	scaffold_2	57708292	57708736	H3K4me3_peak_15663	444
scaffold_2	57745379	57748445	-	Eucgr.B03282	scaffold_2	57746260	57747593	H3K4me3_peak_15665	1333
scaffold_2	57752813	57753816	-	Eucgr.B03284	scaffold_2	57751521	57754068	H3K4me3_peak_15667	1003
scaffold_2	57778745	57782694	+	Eucgr.B03288	scaffold_2	57779144	57780041	H3K4me3_peak_15674	897
scaffold_2	57784016	57784693	+	Eucgr.B03289	scaffold_2	57784463	57785936	H3K4me3_peak_15677	230
scaffold_2	57923690	57927717	+	Eucgr.B03298	scaffold_2	57924663	57925293	H3K4me3_peak_15687	630
scaffold_2	57933467	57934298	-	Eucgr.B03299	scaffold_2	57933198	57933819	H3K4me3_peak_15689	352
scaffold_2	57944380	57950591	+	Eucgr.B03301	scaffold_2	57945656	57946814	H3K4me3_peak_15691	1158
scaffold_2	57944380	57950591	+	Eucgr.B03301	scaffold_2	57946856	57947214	H3K4me3_peak_15692	358
scaffold_2	57951186	57955082	-	Eucgr.B03302	scaffold_2	57953194	57955166	H3K4me3_peak_15694	1888
scaffold_2	57969779	57979929	+	Eucgr.B03305	scaffold_2	57970173	57971120	H3K4me3_peak_15701	947
scaffold_2	57975728	57989112	-	Eucgr.B03306	scaffold_2	57987404	57988994	H3K4me3_peak_15706	1590
scaffold_2	58000400	58005581	-	Eucgr.B03307	scaffold_2	58004865	58005188	H3K4me3_peak_15710	323
scaffold_2	58009845	58013611	-	Eucgr.B03308	scaffold_2	58013450	58014145	H3K4me3_peak_15713	161
scaffold_2	58017122	58018049	+	Eucgr.B03309	scaffold_2	58017122	58018799	H3K4me3_peak_15714	927
scaffold_2	58045715	58050881	+	Eucgr.B03313	scaffold_2	58046089	58046816	H3K4me3_peak_15719	727
scaffold_2	58250090	58252155	+	Eucgr.B03336	scaffold_2	58250179	58251531	H3K4me3_peak_15729	1352
scaffold_2	58361493	58365213	+	Eucgr.B03345	scaffold_2	58362087	58363125	H3K4me3_peak_15734	1038
scaffold_2	58361493	58365213	+	Eucgr.B03345	scaffold_2	58361339	58361717	H3K4me3_peak_15733	224
scaffold_2	58365402	58369678	+	Eucgr.B03346	scaffold_2	58366164	58366919	H3K4me3_peak_15737	755
scaffold_2	58369998	58376531	+	Eucgr.B03347	scaffold_2	58370622	58371444	H3K4me3_peak_15739	822
scaffold_2	58433403	58443546	+	Eucgr.B03357	scaffold_2	58433879	58434547	H3K4me3_peak_15748	668
scaffold_2	58444784	58447860	+	Eucgr.B03358	scaffold_2	58445090	58446315	H3K4me3_peak_15749	1225
scaffold_2	58610372	58612747	+	Eucgr.B03374	scaffold_2	58610715	58611466	H3K4me3_peak_15772	751
scaffold_2	58641880	58648497	-	Eucgr.B03379	scaffold_2	58647027	58647943	H3K4me3_peak_15784	916
scaffold_2	58651007	58658442	+	Eucgr.B03380	scaffold_2	58651170	58651939	H3K4me3_peak_15785	769
scaffold_2	58659634	58668009	-	Eucgr.B03381	scaffold_2	58667545	58668247	H3K4me3_peak_15790	464
scaffold_2	58682413	58687301	+	Eucgr.B03382	scaffold_2	58683031	58683879	H3K4me3_peak_15793	848
scaffold_2	58694934	58696963	+	Eucgr.B03384	scaffold_2	58694769	58695314	H3K4me3_peak_15794	380
scaffold_2	58705310	58709029	-	Eucgr.B03386	scaffold_2	58707875	58708632	H3K4me3_peak_15803	757
scaffold_2	58741564	58758659	-	Eucgr.B03390	scaffold_2	58757354	58758490	H3K4me3_peak_15807	1136
scaffold_2	58784450	58791480	+	Eucgr.B03395	scaffold_2	58784672	58785770	H3K4me3_peak_15812	1098
scaffold_2	58815763	58821362	+	Eucgr.B03399	scaffold_2	58816067	58817096	H3K4me3_peak_15815	1029
scaffold_2	58836954	58838924	-	Eucgr.B03402	scaffold_2	58837346	58838534	H3K4me3_peak_15820	1188
scaffold_2	58845383	58848656	+	Eucgr.B03403	scaffold_2	58846017	58847498	H3K4me3_peak_15821	1481
scaffold_2	58867976	58874065	+	Eucgr.B03405	scaffold_2	58867939	58868331	H3K4me3_peak_15823	355
scaffold_2	58874113	58876925	-	Eucgr.B03406	scaffold_2	58876505	58876945	H3K4me3_peak_15826	420
scaffold_2	58877680	58879405	-	Eucgr.B03407	scaffold_2	58877372	58879033	H3K4me3_peak_15827	1353
scaffold_2	58884979	58887676	-	Eucgr.B03409	scaffold_2	58886634	58887444	H3K4me3_peak_15829	810
scaffold_2	58901825	58904996	+	Eucgr.B03411	scaffold_2	58902188	58903292	H3K4me3_peak_15833	1104
scaffold_2	58909724	58916632	-	Eucgr.B03413	scaffold_2	58915129	58916681	H3K4me3_peak_15835	1503
scaffold_2	58933467	58939970	+	Eucgr.B03414	scaffold_2	58933776	58934701	H3K4me3_peak_15836	925
scaffold_2	58944600	58948221	-	Eucgr.B03415	scaffold_2	58946978	58947917	H3K4me3_peak_15838	939
scaffold_2	58956797	58959568	+	Eucgr.B03416	scaffold_2	58956785	58957769	H3K4me3_peak_15840	972
scaffold_2	58956797	58959568	+	Eucgr.B03416	scaffold_2	58957942	58958726	H3K4me3_peak_15841	784
scaffold_2	58960608	58966583	-	Eucgr.B03417	scaffold_2	58964439	58965341	H3K4me3_peak_15845	902
scaffold_2	58978819	58985431	-	Eucgr.B03418	scaffold_2	58984206	58985123	H3K4me3_peak_15852	917
scaffold_2	58988074	58991296	-	Eucgr.B03419	scaffold_2	58990896	58991247	H3K4me3_peak_15855	351
scaffold_2	59029802	59030014	-	Eucgr.B03421	scaffold_2	59029111	59030579	H3K4me3_peak_15857	212
scaffold_2	59030290	59031808	+	Eucgr.B03422	scaffold_2	59029111	59030579	H3K4me3_peak_15857	212
scaffold_2	59057614	59060176	-	Eucgr.B03426	scaffold_2	59059137	59059920	H3K4me3_peak_15864	783
scaffold_2	59069363	59070172	-	Eucgr.B03427	scaffold_2	59070063	59070396	H3K4me3_peak_15865	109
scaffold_2	59107441	59110975	-	Eucgr.B03429	scaffold_2	59109792	59110606	H3K4me3_peak_15867	814
scaffold_2	59123318	59126758	+	Eucgr.B03431	scaffold_2	59123495	59124362	H3K4me3_peak_15869	867
scaffold_2	59127701	59131450	-	Eucgr.B03432	scaffold_2	59129897	59130699	H3K4me3_peak_15873	802
scaffold_2	59131670	59133974	+	Eucgr.B03433	scaffold_2	59131640	59132780	H3K4me3_peak_15874	1110
scaffold_2	59135419	59141010	-	Eucgr.B03434	scaffold_2	59140228	59141060	H3K4me3_peak_15877	782
scaffold_2	59147193	59150187	+	Eucgr.B03435	scaffold_2	59147338	59148544	H3K4me3_peak_15879	1206
scaffold_2	59151249	59154048	+	Eucgr.B03436	scaffold_2	59151380	59152316	H3K4me3_peak_15880	936
scaffold_2	59154610	59158591	-	Eucgr.B03437	scaffold_2	59157011	59157985	H3K4me3_peak_15883	974
scaffold_2	59171299	59175464	+	Eucgr.B03438	scaffold_2	59171611	59172540	H3K4me3_peak_15885	929
scaffold_2	59198880	59200761	-	Eucgr.B03442	scaffold_2	59199706	59200411	H3K4me3_peak_15886	705
scaffold_2	59202521	59206914	-	Eucgr.B03443	scaffold_2	59205593	59206907	H3K4me3_peak_15888	1314
scaffold_2	59202521	59206914	-	Eucgr.B03443	scaffold_2	59205099	59205399	H3K4me3_peak_15887	300
scaffold_2	59245319	59248742	-	Eucgr.B03447	scaffold_2	59247511	59248786	H3K4me3_peak_15893	1231
scaffold_2	59317392	59321243	-	Eucgr.B03453	scaffold_2	59320981	59321937	H3K4me3_peak_15898	262
scaffold_2	59336014	59340954	+	Eucgr.B03455	scaffold_2	59336471	59337835	H3K4me3_peak_15901	1364
scaffold_2	59353177	59360298	+	Eucgr.B03458	scaffold_2	59358704	59359487	H3K4me3_peak_15909	783
scaffold_2	59353177	59360298	+	Eucgr.B03458	scaffold_2	59359537	59360455	H3K4me3_peak_15910	761
scaffold_2	59358947	59360184	-	Eucgr.B03459	scaffold_2	59358704	59359487	H3K4me3_peak_15909	783
scaffold_2	59358947	59360184	-	Eucgr.B03459	scaffold_2	59359537	59360455	H3K4me3_peak_15910	761
scaffold_2	59361719	59366188	-	Eucgr.B03460	scaffold_2	59364934	59365761	H3K4me3_peak_15911	827
scaffold_2	59393214	59400378	+	Eucgr.B03465	scaffold_2	59393489	59394311	H3K4me3_peak_15919	822
scaffold_2	59401791	59406019	-	Eucgr.B03466	scaffold_2	59404766	59405374	H3K4me3_peak_15920	608
scaffold_2	59456444	59459336	+	Eucgr.B03471	scaffold_2	59457132	59457855	H3K4me3_peak_15927	723
scaffold_2	59570859	59582553	+	Eucgr.B03480	scaffold_2	59571225	59571866	H3K4me3_peak_15942	641
scaffold_2	59581652	59585665	-	Eucgr.B03481	scaffold_2	59584300	59585038	H3K4me3_peak_15944	738
scaffold_2	59607612	59616644	-	Eucgr.B03486	scaffold_2	59615712	59616262	H3K4me3_peak_15952	550
scaffold_2	59623342	59627465	+	Eucgr.B03487	scaffold_2	59623394	59624572	H3K4me3_peak_15954	1178
scaffold_2	59653714	59655679	-	Eucgr.B03491	scaffold_2	59654524	59655629	H3K4me3_peak_15962	1105
scaffold_2	59685973	59691555	+	Eucgr.B03496	scaffold_2	59686543	59686920	H3K4me3_peak_15966	377
scaffold_2	59701277	59706576	+	Eucgr.B03499	scaffold_2	59701455	59702324	H3K4me3_peak_15973	869
scaffold_2	59707186	59711577	-	Eucgr.B03500	scaffold_2	59711206	59712276	H3K4me3_peak_15980	371
scaffold_2	59718608	59719831	-	Eucgr.B03504	scaffold_2	59718735	59719518	H3K4me3_peak_15985	783
scaffold_2	59732070	59739937	+	Eucgr.B03506	scaffold_2	59732347	59733361	H3K4me3_peak_15988	1014
scaffold_2	59740021	59742052	+	Eucgr.B03507	scaffold_2	59740644	59741532	H3K4me3_peak_15991	888
scaffold_2	59839255	59847603	-	Eucgr.B03519	scaffold_2	59846599	59847320	H3K4me3_peak_16002	721
scaffold_2	59862010	59869095	+	Eucgr.B03521	scaffold_2	59862508	59862965	H3K4me3_peak_16004	457
scaffold_2	59882709	59886098	+	Eucgr.B03525	scaffold_2	59883286	59884126	H3K4me3_peak_16009	840
scaffold_2	59903367	59908377	+	Eucgr.B03528	scaffold_2	59903593	59904448	H3K4me3_peak_16010	855
scaffold_2	59913348	59914856	+	Eucgr.B03529	scaffold_2	59914026	59915006	H3K4me3_peak_16013	830
scaffold_2	59916222	59920116	+	Eucgr.B03530	scaffold_2	59916362	59916994	H3K4me3_peak_16014	632
scaffold_2	59974775	59980586	+	Eucgr.B03535	scaffold_2	59974867	59975474	H3K4me3_peak_16021	607
scaffold_2	59999944	60002211	+	Eucgr.B03537	scaffold_2	60000331	60000634	H3K4me3_peak_16027	303
scaffold_2	60004872	60008424	-	Eucgr.B03538	scaffold_2	60007494	60008422	H3K4me3_peak_16030	928
scaffold_2	60026042	60032756	+	Eucgr.B03540	scaffold_2	60026369	60027169	H3K4me3_peak_16031	800
scaffold_2	60040741	60044628	-	Eucgr.B03543	scaffold_2	60043105	60043909	H3K4me3_peak_16034	804
scaffold_2	60057805	60060514	-	Eucgr.B03544	scaffold_2	60059354	60059970	H3K4me3_peak_16036	616
scaffold_2	60057805	60060514	-	Eucgr.B03544	scaffold_2	60060148	60060514	H3K4me3_peak_16037	366
scaffold_2	60093162	60099347	+	Eucgr.B03547	scaffold_2	60093476	60094213	H3K4me3_peak_16040	737
scaffold_2	60118916	60122159	+	Eucgr.B03549	scaffold_2	60119228	60119865	H3K4me3_peak_16042	637
scaffold_2	60136697	60143120	-	Eucgr.B03551	scaffold_2	60141982	60143066	H3K4me3_peak_16049	1084
scaffold_2	60136697	60143120	-	Eucgr.B03551	scaffold_2	60141562	60141878	H3K4me3_peak_16048	316
scaffold_2	60148121	60151341	-	Eucgr.B03552	scaffold_2	60149038	60150973	H3K4me3_peak_16051	1935
scaffold_2	60154906	60157672	-	Eucgr.B03553	scaffold_2	60156127	60157074	H3K4me3_peak_16053	947
scaffold_2	60177681	60187642	+	Eucgr.B03556	scaffold_2	60177746	60178998	H3K4me3_peak_16054	1252
scaffold_2	60216805	60221474	-	Eucgr.B03561	scaffold_2	60220266	60220973	H3K4me3_peak_16066	707
scaffold_2	60227963	60232951	+	Eucgr.B03562	scaffold_2	60228689	60229759	H3K4me3_peak_16067	1070
scaffold_2	60233907	60236867	-	Eucgr.B03563	scaffold_2	60235396	60236611	H3K4me3_peak_16068	1215
scaffold_2	60239042	60242541	-	Eucgr.B03564	scaffold_2	60241435	60242569	H3K4me3_peak_16069	1106
scaffold_2	60257843	60260303	-	Eucgr.B03567	scaffold_2	60259763	60261314	H3K4me3_peak_16073	540
scaffold_2	60272734	60278579	+	Eucgr.B03569	scaffold_2	60273078	60273602	H3K4me3_peak_16074	524
scaffold_2	60278607	60289047	+	Eucgr.B03570	scaffold_2	60279776	60280601	H3K4me3_peak_16077	825
scaffold_2	60278607	60289047	+	Eucgr.B03570	scaffold_2	60285722	60286831	H3K4me3_peak_16079	1109
scaffold_2	60278607	60289047	+	Eucgr.B03570	scaffold_2	60280870	60281175	H3K4me3_peak_16078	305
scaffold_2	60286739	60287984	-	Eucgr.B03571	scaffold_2	60285722	60286831	H3K4me3_peak_16079	1109
scaffold_2	60293161	60294955	+	Eucgr.B03573	scaffold_2	60293276	60294246	H3K4me3_peak_16085	970
scaffold_2	60304266	60307369	+	Eucgr.B03576	scaffold_2	60304900	60305621	H3K4me3_peak_16091	721
scaffold_2	60307992	60312335	-	Eucgr.B03577	scaffold_2	60311535	60311840	H3K4me3_peak_16093	305
scaffold_2	60314894	60316726	+	Eucgr.B03578	scaffold_2	60315086	60315637	H3K4me3_peak_16096	551
scaffold_2	60356607	60360370	+	Eucgr.B03584	scaffold_2	60356936	60357781	H3K4me3_peak_16098	845
scaffold_2	60363483	60366702	+	Eucgr.B03585	scaffold_2	60363575	60364880	H3K4me3_peak_16103	1305
scaffold_2	60371780	60378807	-	Eucgr.B03587	scaffold_2	60377991	60378659	H3K4me3_peak_16111	668
scaffold_2	60384314	60388791	-	Eucgr.B03590	scaffold_2	60387094	60387673	H3K4me3_peak_16115	579
scaffold_2	60384314	60388791	-	Eucgr.B03590	scaffold_2	60387932	60388773	H3K4me3_peak_16116	841
scaffold_2	60391296	60395678	-	Eucgr.B03591	scaffold_2	60394006	60395490	H3K4me3_peak_16118	1484
scaffold_2	60411595	60416735	+	Eucgr.B03593	scaffold_2	60412117	60412723	H3K4me3_peak_16121	606
scaffold_2	60457802	60466543	-	Eucgr.B03599	scaffold_2	60459437	60460063	H3K4me3_peak_16128	626
scaffold_2	60457802	60466543	-	Eucgr.B03599	scaffold_2	60458680	60459387	H3K4me3_peak_16127	707
scaffold_2	60457802	60466543	-	Eucgr.B03599	scaffold_2	60466522	60467035	H3K4me3_peak_16132	21
scaffold_2	60476691	60477167	+	Eucgr.B03601	scaffold_2	60476817	60477875	H3K4me3_peak_16133	350
scaffold_2	60483646	60487404	+	Eucgr.B03602	scaffold_2	60484232	60485925	H3K4me3_peak_16135	1693
scaffold_2	60494031	60498109	-	Eucgr.B03603	scaffold_2	60496531	60497987	H3K4me3_peak_16141	1456
scaffold_2	60519651	60523433	+	Eucgr.B03604	scaffold_2	60519636	60521466	H3K4me3_peak_16142	1815
scaffold_2	60529204	60531297	+	Eucgr.B03606	scaffold_2	60529898	60530850	H3K4me3_peak_16146	952
scaffold_2	60540888	60543707	+	Eucgr.B03607	scaffold_2	60541249	60541961	H3K4me3_peak_16151	712
scaffold_2	60545345	60547786	-	Eucgr.B03608	scaffold_2	60547423	60547809	H3K4me3_peak_16154	363
scaffold_2	60593915	60595187	-	Eucgr.B03612	scaffold_2	60595024	60595803	H3K4me3_peak_16160	163
scaffold_2	60603009	60608264	+	Eucgr.B03614	scaffold_2	60603034	60604124	H3K4me3_peak_16162	1090
scaffold_2	60624534	60627183	-	Eucgr.B03617	scaffold_2	60625442	60626721	H3K4me3_peak_16168	1279
scaffold_2	60643723	60650931	-	Eucgr.B03620	scaffold_2	60649680	60650731	H3K4me3_peak_16174	1051
scaffold_2	60659025	60665163	+	Eucgr.B03621	scaffold_2	60658428	60659295	H3K4me3_peak_16176	270
scaffold_2	60659025	60665163	+	Eucgr.B03621	scaffold_2	60659475	60659991	H3K4me3_peak_16177	516
scaffold_2	60682094	60684768	-	Eucgr.B03625	scaffold_2	60683457	60684298	H3K4me3_peak_16182	841
scaffold_2	60708549	60709943	-	Eucgr.B03630	scaffold_2	60709222	60709782	H3K4me3_peak_16187	560
scaffold_2	60719406	60725577	+	Eucgr.B03631	scaffold_2	60720642	60721059	H3K4me3_peak_16189	417
scaffold_2	60743027	60745769	+	Eucgr.B03636	scaffold_2	60743563	60744268	H3K4me3_peak_16199	705
scaffold_2	60756227	60757258	-	Eucgr.B03639	scaffold_2	60756035	60757344	H3K4me3_peak_16203	1031
scaffold_2	60759105	60796446	-	Eucgr.B03640	scaffold_2	60795278	60796239	H3K4me3_peak_16206	961
scaffold_2	60838952	60844535	+	Eucgr.B03642	scaffold_2	60839220	60839630	H3K4me3_peak_16208	410
scaffold_2	60910641	60913414	+	Eucgr.B03647	scaffold_2	60910936	60911673	H3K4me3_peak_16211	737
scaffold_2	60913418	60918258	-	Eucgr.B03648	scaffold_2	60916815	60918231	H3K4me3_peak_16213	1416
scaffold_2	60942736	60944604	+	Eucgr.B03651	scaffold_2	60943046	60944160	H3K4me3_peak_16218	1114
scaffold_2	60945814	60947862	+	Eucgr.B03652	scaffold_2	60945698	60946730	H3K4me3_peak_16220	916
scaffold_2	61071647	61084702	+	Eucgr.B03662	scaffold_2	61072451	61072853	H3K4me3_peak_16223	402
scaffold_2	61094093	61097696	+	Eucgr.B03664	scaffold_2	61094250	61095912	H3K4me3_peak_16225	1662
scaffold_2	61101504	61102404	+	Eucgr.B03665	scaffold_2	61101906	61102367	H3K4me3_peak_16226	461
scaffold_2	61121693	61124951	-	Eucgr.B03667	scaffold_2	61123735	61124015	H3K4me3_peak_16230	280
scaffold_2	61131141	61134972	-	Eucgr.B03669	scaffold_2	61134215	61134534	H3K4me3_peak_16232	319
scaffold_2	61147233	61152926	+	Eucgr.B03670	scaffold_2	61147414	61148010	H3K4me3_peak_16235	596
scaffold_2	61157230	61164197	-	Eucgr.B03672	scaffold_2	61162805	61164067	H3K4me3_peak_16239	1262
scaffold_2	61161823	61164197	+	Eucgr.B03673	scaffold_2	61162805	61164067	H3K4me3_peak_16239	1262
scaffold_2	61212376	61219666	-	Eucgr.B03677	scaffold_2	61216966	61219175	H3K4me3_peak_16242	2209
scaffold_2	61298902	61303184	-	Eucgr.B03681	scaffold_2	61302323	61302893	H3K4me3_peak_16246	570
scaffold_2	61364699	61367293	+	Eucgr.B03685	scaffold_2	61364967	61365623	H3K4me3_peak_16252	656
scaffold_2	61372732	61375475	+	Eucgr.B03688	scaffold_2	61372906	61373879	H3K4me3_peak_16257	973
scaffold_2	61390120	61394652	+	Eucgr.B03691	scaffold_2	61390300	61390970	H3K4me3_peak_16265	670
scaffold_2	61409827	61415520	+	Eucgr.B03695	scaffold_2	61410820	61411521	H3K4me3_peak_16269	701
scaffold_2	61424942	61430586	+	Eucgr.B03696	scaffold_2	61426000	61426816	H3K4me3_peak_16272	816
scaffold_2	61488384	61491317	+	Eucgr.B03708	scaffold_2	61488745	61490046	H3K4me3_peak_16282	1301
scaffold_2	61513256	61518633	+	Eucgr.B03711	scaffold_2	61513838	61514495	H3K4me3_peak_16288	657
scaffold_2	61546896	61549085	-	Eucgr.B03716	scaffold_2	61548287	61549445	H3K4me3_peak_16299	798
scaffold_2	61554337	61559201	+	Eucgr.B03717	scaffold_2	61554600	61555192	H3K4me3_peak_16302	592
scaffold_2	61554337	61559201	+	Eucgr.B03717	scaffold_2	61555379	61555798	H3K4me3_peak_16303	419
scaffold_2	61560095	61562148	+	Eucgr.B03718	scaffold_2	61560505	61560960	H3K4me3_peak_16307	455
scaffold_2	61568770	61570562	+	Eucgr.B03721	scaffold_2	61570070	61570551	H3K4me3_peak_16311	481
scaffold_2	61568770	61570562	+	Eucgr.B03721	scaffold_2	61568841	61569327	H3K4me3_peak_16310	486
scaffold_2	61573379	61577485	+	Eucgr.B03722	scaffold_2	61574313	61574651	H3K4me3_peak_16313	338
scaffold_2	61577740	61581942	+	Eucgr.B03723	scaffold_2	61578139	61578889	H3K4me3_peak_16317	750
scaffold_2	61581079	61584044	-	Eucgr.B03724	scaffold_2	61583125	61584013	H3K4me3_peak_16318	888
scaffold_2	61592935	61595067	-	Eucgr.B03727	scaffold_2	61594114	61594712	H3K4me3_peak_16321	598
scaffold_2	61613909	61615690	-	Eucgr.B03730	scaffold_2	61614334	61615446	H3K4me3_peak_16325	1112
scaffold_2	61618588	61621052	+	Eucgr.B03731	scaffold_2	61618561	61619533	H3K4me3_peak_16326	945
scaffold_2	61618588	61621052	+	Eucgr.B03731	scaffold_2	61619630	61620397	H3K4me3_peak_16327	767
scaffold_2	61623357	61626056	+	Eucgr.B03732	scaffold_2	61624704	61625440	H3K4me3_peak_16328	736
scaffold_2	61629354	61638827	-	Eucgr.B03733	scaffold_2	61637907	61638478	H3K4me3_peak_16329	571
scaffold_2	61650864	61665665	-	Eucgr.B03736	scaffold_2	61664219	61665256	H3K4me3_peak_16333	1037
scaffold_2	61672367	61677257	+	Eucgr.B03737	scaffold_2	61672776	61673535	H3K4me3_peak_16334	759
scaffold_2	61672568	61674583	-	Eucgr.B03738	scaffold_2	61672776	61673535	H3K4me3_peak_16334	759
scaffold_2	61757750	61758389	-	Eucgr.B03747	scaffold_2	61756819	61758011	H3K4me3_peak_16342	261
scaffold_2	61769782	61773228	+	Eucgr.B03749	scaffold_2	61770283	61770710	H3K4me3_peak_16344	427
scaffold_2	61781697	61785442	+	Eucgr.B03751	scaffold_2	61781949	61783653	H3K4me3_peak_16349	1704
scaffold_2	61796551	61797320	+	Eucgr.B03753	scaffold_2	61796483	61797734	H3K4me3_peak_16354	769
scaffold_2	61801017	61803306	+	Eucgr.B03754	scaffold_2	61801328	61801695	H3K4me3_peak_16356	367
scaffold_2	61808497	61811314	+	Eucgr.B03756	scaffold_2	61809270	61811186	H3K4me3_peak_16363	1916
scaffold_2	61821472	61831892	+	Eucgr.B03757	scaffold_2	61822263	61822683	H3K4me3_peak_16365	420
scaffold_2	61821472	61831892	+	Eucgr.B03757	scaffold_2	61823350	61823729	H3K4me3_peak_16367	379
scaffold_2	61831997	61838216	+	Eucgr.B03758	scaffold_2	61832726	61833370	H3K4me3_peak_16371	644
scaffold_2	61839276	61843076	-	Eucgr.B03759	scaffold_2	61841769	61842244	H3K4me3_peak_16376	475
scaffold_2	61845155	61847178	-	Eucgr.B03760	scaffold_2	61845955	61847111	H3K4me3_peak_16378	1156
scaffold_2	61847861	61855432	-	Eucgr.B03761	scaffold_2	61854147	61855057	H3K4me3_peak_16381	910
scaffold_2	61859165	61860723	+	Eucgr.B03762	scaffold_2	61859658	61860383	H3K4me3_peak_16382	725
scaffold_2	61871580	61875160	-	Eucgr.B03765	scaffold_2	61872783	61874427	H3K4me3_peak_16388	1644
scaffold_2	61894322	61900172	+	Eucgr.B03771	scaffold_2	61894266	61895812	H3K4me3_peak_16398	1490
scaffold_2	61904215	61909207	+	Eucgr.B03772	scaffold_2	61904247	61905298	H3K4me3_peak_16401	1051
scaffold_2	61917466	61922387	-	Eucgr.B03774	scaffold_2	61921483	61922029	H3K4me3_peak_16405	546
scaffold_2	61947807	61951205	-	Eucgr.B03777	scaffold_2	61949315	61950409	H3K4me3_peak_16411	1094
scaffold_2	61947807	61951205	-	Eucgr.B03777	scaffold_2	61950765	61951456	H3K4me3_peak_16412	440
scaffold_2	61965976	61972737	-	Eucgr.B03780	scaffold_2	61971791	61973155	H3K4me3_peak_16415	946
scaffold_2	62005812	62010982	-	Eucgr.B03783	scaffold_2	62010572	62011916	H3K4me3_peak_16420	410
scaffold_2	62005812	62010982	-	Eucgr.B03783	scaffold_2	62009945	62010348	H3K4me3_peak_16419	403
scaffold_2	62018218	62021221	-	Eucgr.B03785	scaffold_2	62018844	62020605	H3K4me3_peak_16422	1761
scaffold_2	62021416	62023520	-	Eucgr.B03786	scaffold_2	62022393	62023590	H3K4me3_peak_16423	1127
scaffold_2	62043986	62050569	+	Eucgr.B03790	scaffold_2	62044584	62045753	H3K4me3_peak_16431	1169
scaffold_2	62045634	62046141	-	Eucgr.B03791	scaffold_2	62044584	62045753	H3K4me3_peak_16431	1169
scaffold_2	62051632	62055946	-	Eucgr.B03792	scaffold_2	62054566	62055494	H3K4me3_peak_16435	928
scaffold_2	62060809	62068753	+	Eucgr.B03794	scaffold_2	62060824	62061711	H3K4me3_peak_16439	887
scaffold_2	62073994	62078935	+	Eucgr.B03795	scaffold_2	62074415	62075172	H3K4me3_peak_16440	757
scaffold_2	62085924	62094405	-	Eucgr.B03797	scaffold_2	62093120	62093831	H3K4me3_peak_16442	711
scaffold_2	62098606	62112591	-	Eucgr.B03800	scaffold_2	62111345	62112092	H3K4me3_peak_16446	747
scaffold_2	62125981	62129910	+	Eucgr.B03801	scaffold_2	62127121	62127999	H3K4me3_peak_16448	878
scaffold_2	62131109	62135361	-	Eucgr.B03802	scaffold_2	62135162	62135831	H3K4me3_peak_16451	199
scaffold_2	62206931	62209976	+	Eucgr.B03810	scaffold_2	62207272	62207796	H3K4me3_peak_16459	524
scaffold_2	62228220	62239898	+	Eucgr.B03812	scaffold_2	62228592	62229295	H3K4me3_peak_16467	703
scaffold_2	62241458	62251664	+	Eucgr.B03813	scaffold_2	62247927	62248408	H3K4me3_peak_16473	481
scaffold_2	62267902	62273661	+	Eucgr.B03816	scaffold_2	62267684	62268890	H3K4me3_peak_16478	988
scaffold_2	62304353	62311230	-	Eucgr.B03821	scaffold_2	62309249	62311076	H3K4me3_peak_16485	1827
scaffold_2	62322075	62324497	-	Eucgr.B03823	scaffold_2	62323217	62324291	H3K4me3_peak_16489	1074
scaffold_2	62328073	62330351	-	Eucgr.B03825	scaffold_2	62329211	62330135	H3K4me3_peak_16491	924
scaffold_2	62331467	62337137	-	Eucgr.B03826	scaffold_2	62335734	62337085	H3K4me3_peak_16495	1351
scaffold_2	62347804	62354000	-	Eucgr.B03827	scaffold_2	62353435	62355152	H3K4me3_peak_16500	565
scaffold_2	62358911	62363490	-	Eucgr.B03829	scaffold_2	62361965	62363165	H3K4me3_peak_16501	1200
scaffold_2	62371418	62373100	-	Eucgr.B03832	scaffold_2	62371517	62372814	H3K4me3_peak_16502	1297
scaffold_2	62374352	62378990	-	Eucgr.B03833	scaffold_2	62377852	62378862	H3K4me3_peak_16505	1010
scaffold_2	62407120	62408168	-	Eucgr.B03837	scaffold_2	62407198	62407706	H3K4me3_peak_16510	508
scaffold_2	62421774	62425485	+	Eucgr.B03841	scaffold_2	62422035	62422385	H3K4me3_peak_16513	350
scaffold_2	62426556	62428151	+	Eucgr.B03842	scaffold_2	62427716	62428220	H3K4me3_peak_16516	435
scaffold_2	62431247	62434026	-	Eucgr.B03844	scaffold_2	62432332	62433801	H3K4me3_peak_16517	1469
scaffold_2	62464259	62467622	-	Eucgr.B03848	scaffold_2	62466352	62467200	H3K4me3_peak_16522	848
scaffold_2	62475346	62478045	-	Eucgr.B03850	scaffold_2	62477088	62478153	H3K4me3_peak_16527	957
scaffold_2	62484657	62489205	-	Eucgr.B03852	scaffold_2	62488480	62488952	H3K4me3_peak_16529	472
scaffold_2	62484657	62489205	-	Eucgr.B03852	scaffold_2	62487626	62487955	H3K4me3_peak_16528	329
scaffold_2	62601404	62606700	-	Eucgr.B03866	scaffold_2	62605879	62606361	H3K4me3_peak_16539	482
scaffold_2	62618284	62624730	-	Eucgr.B03869	scaffold_2	62623882	62624222	H3K4me3_peak_16540	340
scaffold_2	62635115	62638207	+	Eucgr.B03870	scaffold_2	62635511	62636993	H3K4me3_peak_16543	1482
scaffold_2	62644814	62646801	-	Eucgr.B03871	scaffold_2	62645727	62646318	H3K4me3_peak_16547	591
scaffold_2	62662172	62667432	+	Eucgr.B03874	scaffold_2	62662847	62663434	H3K4me3_peak_16551	587
scaffold_2	62668587	62671004	-	Eucgr.B03875	scaffold_2	62669516	62670746	H3K4me3_peak_16557	1230
scaffold_2	62711342	62717590	-	Eucgr.B03880	scaffold_2	62716717	62717223	H3K4me3_peak_16562	506
scaffold_2	62813787	62814939	-	Eucgr.B03891	scaffold_2	62813455	62813921	H3K4me3_peak_16574	134
scaffold_2	62817296	62818723	-	Eucgr.B03892	scaffold_2	62817368	62817970	H3K4me3_peak_16576	602
scaffold_2	62825005	62826914	-	Eucgr.B03893	scaffold_2	62826189	62826956	H3K4me3_peak_16578	725
scaffold_2	62836378	62838363	-	Eucgr.B03894	scaffold_2	62837685	62838393	H3K4me3_peak_16580	678
scaffold_2	62865619	62869065	-	Eucgr.B03897	scaffold_2	62868749	62869322	H3K4me3_peak_16582	316
scaffold_2	62865619	62869065	-	Eucgr.B03897	scaffold_2	62867714	62868704	H3K4me3_peak_16581	990
scaffold_2	62919268	62920621	+	Eucgr.B03900	scaffold_2	62919875	62920674	H3K4me3_peak_16586	746
scaffold_2	62922738	62926698	-	Eucgr.B03901	scaffold_2	62925581	62926212	H3K4me3_peak_16592	631
scaffold_2	62922738	62926698	-	Eucgr.B03901	scaffold_2	62924800	62925402	H3K4me3_peak_16591	602
scaffold_2	62928001	62931416	-	Eucgr.B03902	scaffold_2	62929418	62931589	H3K4me3_peak_16594	1998
scaffold_2	62941463	62944608	-	Eucgr.B03905	scaffold_2	62943721	62944501	H3K4me3_peak_16597	780
scaffold_2	62962705	62970450	+	Eucgr.B03907	scaffold_2	62963423	62964745	H3K4me3_peak_16598	1322
scaffold_2	62987184	62994218	+	Eucgr.B03909	scaffold_2	62987631	62988394	H3K4me3_peak_16602	763
scaffold_2	62999629	63002726	-	Eucgr.B03910	scaffold_2	63001759	63002531	H3K4me3_peak_16603	772
scaffold_2	63003848	63012870	-	Eucgr.B03911	scaffold_2	63011524	63012026	H3K4me3_peak_16606	502
scaffold_2	63016607	63031783	+	Eucgr.B03912	scaffold_2	63017104	63017939	H3K4me3_peak_16609	835
scaffold_2	63058749	63063861	-	Eucgr.B03914	scaffold_2	63062194	63063381	H3K4me3_peak_16613	1187
scaffold_2	63143015	63150865	+	Eucgr.B03919	scaffold_2	63143741	63144886	H3K4me3_peak_16616	1145
scaffold_2	63151199	63152352	+	Eucgr.B03920	scaffold_2	63151554	63151945	H3K4me3_peak_16618	391
scaffold_2	63153044	63153978	-	Eucgr.B03921	scaffold_2	63153069	63153404	H3K4me3_peak_16620	335
scaffold_2	63154179	63156239	+	Eucgr.B03922	scaffold_2	63154330	63155095	H3K4me3_peak_16621	765
scaffold_2	63157757	63162629	-	Eucgr.B03923	scaffold_2	63162350	63163535	H3K4me3_peak_16624	279
scaffold_2	63166266	63171416	+	Eucgr.B03924	scaffold_2	63170081	63170431	H3K4me3_peak_16627	350
scaffold_2	63166266	63171416	+	Eucgr.B03924	scaffold_2	63166848	63167624	H3K4me3_peak_16626	776
scaffold_2	63170347	63170990	-	Eucgr.B03925	scaffold_2	63170081	63170431	H3K4me3_peak_16627	350
scaffold_2	63197958	63201474	-	Eucgr.B03930	scaffold_2	63201233	63201613	H3K4me3_peak_16632	241
scaffold_2	63226022	63230848	-	Eucgr.B03934	scaffold_2	63229902	63231049	H3K4me3_peak_16636	946
scaffold_2	63231032	63233328	+	Eucgr.B03935	scaffold_2	63229902	63231049	H3K4me3_peak_16636	946
scaffold_2	63231032	63233328	+	Eucgr.B03935	scaffold_2	63231293	63231645	H3K4me3_peak_16637	352
scaffold_2	63235300	63237283	-	Eucgr.B03936	scaffold_2	63234780	63235642	H3K4me3_peak_16640	342
scaffold_2	63253759	63257019	+	Eucgr.B03938	scaffold_2	63254036	63254891	H3K4me3_peak_16645	855
scaffold_2	63260755	63265404	+	Eucgr.B03940	scaffold_2	63260346	63261386	H3K4me3_peak_16648	631
scaffold_2	63276626	63281473	+	Eucgr.B03942	scaffold_2	63274880	63276833	H3K4me3_peak_16650	207
scaffold_2	63307996	63311396	-	Eucgr.B03944	scaffold_2	63309366	63311321	H3K4me3_peak_16660	1955
scaffold_2	63319690	63325253	-	Eucgr.B03945	scaffold_2	63324389	63325233	H3K4me3_peak_16662	844
scaffold_2	63326079	63328796	-	Eucgr.B03946	scaffold_2	63326615	63326951	H3K4me3_peak_16663	336
scaffold_2	63352627	63360611	+	Eucgr.B03948	scaffold_2	63353025	63354247	H3K4me3_peak_16666	1222
scaffold_2	63380648	63386961	+	Eucgr.B03950	scaffold_2	63380959	63381643	H3K4me3_peak_16671	684
scaffold_2	63393161	63396773	+	Eucgr.B03951	scaffold_2	63393305	63394525	H3K4me3_peak_16674	1220
scaffold_2	63400265	63414052	+	Eucgr.B03952	scaffold_2	63400521	63401890	H3K4me3_peak_16676	1369
scaffold_2	63416512	63418265	-	Eucgr.B03954	scaffold_2	63417677	63418357	H3K4me3_peak_16679	588
scaffold_2	63416512	63418265	-	Eucgr.B03954	scaffold_2	63416699	63417251	H3K4me3_peak_16678	552
scaffold_2	63428850	63432850	-	Eucgr.B03956	scaffold_2	63431752	63432514	H3K4me3_peak_16684	762
scaffold_2	63435228	63436744	-	Eucgr.B03957	scaffold_2	63435998	63436763	H3K4me3_peak_16685	746
scaffold_2	63491124	63495458	+	Eucgr.B03960	scaffold_2	63491115	63491936	H3K4me3_peak_16690	812
scaffold_2	63502564	63504654	-	Eucgr.B03961	scaffold_2	63503785	63505029	H3K4me3_peak_16692	869
scaffold_2	63506634	63512407	-	Eucgr.B03962	scaffold_2	63511251	63511934	H3K4me3_peak_16694	683
scaffold_2	63521929	63526085	+	Eucgr.B03964	scaffold_2	63522358	63522772	H3K4me3_peak_16696	414
scaffold_2	63533296	63534164	-	Eucgr.B03966	scaffold_2	63533077	63533677	H3K4me3_peak_16699	381
scaffold_2	63535180	63535690	-	Eucgr.B03967	scaffold_2	63534949	63535255	H3K4me3_peak_16701	75
scaffold_2	63611201	63617021	-	Eucgr.B03975	scaffold_2	63616460	63616854	H3K4me3_peak_16718	394
scaffold_2	63618875	63626200	+	Eucgr.B03976	scaffold_2	63619152	63619932	H3K4me3_peak_16719	780
scaffold_2	63627484	63630048	+	Eucgr.B03977	scaffold_2	63627971	63628966	H3K4me3_peak_16721	995
scaffold_2	63633786	63636596	+	Eucgr.B03979	scaffold_2	63634358	63635269	H3K4me3_peak_16725	911
scaffold_2	63645065	63653949	-	Eucgr.B03981	scaffold_2	63653096	63653723	H3K4me3_peak_16729	627
scaffold_2	63657965	63659219	-	Eucgr.B03982	scaffold_2	63657881	63659018	H3K4me3_peak_16730	1053
scaffold_2	63731257	63756210	+	Eucgr.B03986	scaffold_2	63731848	63732837	H3K4me3_peak_16735	989
scaffold_2	63785530	63788856	+	Eucgr.B03990	scaffold_2	63785658	63786997	H3K4me3_peak_16737	1339
scaffold_2	63795653	63799450	-	Eucgr.B03992	scaffold_2	63798612	63799102	H3K4me3_peak_16741	490
scaffold_2	63801261	63804718	+	Eucgr.B03993	scaffold_2	63803702	63804030	H3K4me3_peak_16745	328
scaffold_2	63838006	63841764	+	Eucgr.B03996	scaffold_2	63841446	63841879	H3K4me3_peak_16748	318
scaffold_2	63841946	63844225	+	Eucgr.B03997	scaffold_2	63842410	63842967	H3K4me3_peak_16749	557
scaffold_2	63847837	63849744	+	Eucgr.B03999	scaffold_2	63848349	63849083	H3K4me3_peak_16753	734
scaffold_2	63847984	63852904	-	Eucgr.B04000	scaffold_2	63848349	63849083	H3K4me3_peak_16753	734
scaffold_2	63847984	63852904	-	Eucgr.B04000	scaffold_2	63852203	63852957	H3K4me3_peak_16756	701
scaffold_2	63879607	63882027	+	Eucgr.B04002	scaffold_2	63879899	63880968	H3K4me3_peak_16762	1069
scaffold_2	63887610	63903315	-	Eucgr.B04004	scaffold_2	63902913	63903521	H3K4me3_peak_16764	402
scaffold_2	63904602	63909048	+	Eucgr.B04005	scaffold_2	63905587	63906639	H3K4me3_peak_16766	1052
scaffold_2	63904602	63909048	+	Eucgr.B04005	scaffold_2	63904413	63905036	H3K4me3_peak_16765	434
scaffold_2	63955840	63959688	-	Eucgr.B04011	scaffold_2	63958622	63959945	H3K4me3_peak_16773	1066
scaffold_2	63959803	63963109	+	Eucgr.B04012	scaffold_2	63960225	63961911	H3K4me3_peak_16774	1686
scaffold_2	63959803	63963109	+	Eucgr.B04012	scaffold_2	63958622	63959945	H3K4me3_peak_16773	1066
scaffold_2	63963891	63970711	+	Eucgr.B04013	scaffold_2	63964443	63965089	H3K4me3_peak_16775	646
scaffold_2	64051554	64053418	-	Eucgr.B04021	scaffold_2	64051490	64052252	H3K4me3_peak_16780	698
scaffold_2	64051554	64053418	-	Eucgr.B04021	scaffold_2	64052702	64053400	H3K4me3_peak_16781	698
scaffold_2	64059510	64061086	+	Eucgr.B04023	scaffold_2	64059843	64060959	H3K4me3_peak_16783	1116
scaffold_2	64061823	64065901	-	Eucgr.B04024	scaffold_2	64063693	64065961	H3K4me3_peak_16785	2208
scaffold_2	64067062	64080236	-	Eucgr.B04025	scaffold_2	64078838	64080302	H3K4me3_peak_16787	1398
scaffold_2	64085745	64093689	-	Eucgr.B04027	scaffold_2	64091597	64092064	H3K4me3_peak_16789	467
scaffold_2	64085745	64093689	-	Eucgr.B04027	scaffold_2	64092899	64093424	H3K4me3_peak_16790	525
scaffold_2	64133002	64138020	+	Eucgr.B04032	scaffold_2	64133086	64134446	H3K4me3_peak_16797	1360
scaffold_2	64133002	64138020	+	Eucgr.B04032	scaffold_2	64136289	64136592	H3K4me3_peak_16798	303
scaffold_2	64139209	64143250	+	Eucgr.B04033	scaffold_2	64139251	64139672	H3K4me3_peak_16799	421
scaffold_2	64152265	64164680	-	Eucgr.B04035	scaffold_2	64163278	64164854	H3K4me3_peak_16803	1402
scaffold_3	2390017	2390331	-	Eucgr.C00043	scaffold_3	2390052	2391019	H3K4me3_peak_17272	279
scaffold_3	2390307	2392373	+	Eucgr.C00044	scaffold_3	2390052	2391019	H3K4me3_peak_17272	279
scaffold_3	3180057	3183969	-	Eucgr.C00056	scaffold_3	3182961	3184233	H3K4me3_peak_17293	1008
scaffold_3	3184711	3188568	-	Eucgr.C00057	scaffold_3	3187793	3188573	H3K4me3_peak_17295	775
scaffold_3	3224154	3230930	-	Eucgr.C00062	scaffold_3	3230025	3230784	H3K4me3_peak_17304	759
scaffold_3	3309223	3311082	+	Eucgr.C00071	scaffold_3	3309330	3310834	H3K4me3_peak_17325	1504
scaffold_3	3327378	3331838	+	Eucgr.C00073	scaffold_3	3327923	3328520	H3K4me3_peak_17330	597
[truncated: 8,433 more rows]
