# Supplementary material for: Genome-wide mapping of histone H3 lysine 4 trimethylation in Eucalyptus grandis developing xylem
Source: BMC Plant Biol. 2015 May 10;15:117. doi: 10.1186/s12870-015-0499-0 (PMC4425858; doi:10.1186/s12870-015-0499-0)
Supplement: Additional file 6: — Genomic locations of low-confidence gene models overlapping with significant H3K4me3 peaks. [file 12870_2015_499_MOESM6_ESM.xls]

## Sheet: Overlap_peaks_discarded_annotat
Low-confidence gene annotation					H3K4me3 peak
Chromosome	Start position	End position	Strand	Gene model	Chromosome	Start position	End position	Peak name	Overlap (bp)	Fold enrichment
scaffold_1	811246	812133	+	Egrandis_v1_0.039068m.g	scaffold_1	811341	812348	H3K4me3_peak_75	792	10.0905
scaffold_1	843639	844293	+	Egrandis_v1_0.052420m.g	scaffold_1	843340	844531	H3K4me3_peak_78	654	8.52923
scaffold_1	9261139	9262979	+	Egrandis_v1_0.052094m.g	scaffold_1	9261144	9262110	H3K4me3_peak_522	966	4.92464
scaffold_1	11550401	11555206	+	Egrandis_v1_0.041326m.g	scaffold_1	11550596	11550939	H3K4me3_peak_616	343	4.84806
scaffold_1	12252869	12254034	+	Egrandis_v1_0.044924m.g	scaffold_1	12253160	12253668	H3K4me3_peak_674	508	7.47407
scaffold_1	21134142	21137377	-	Egrandis_v1_0.041951m.g	scaffold_1	21136561	21137397	H3K4me3_peak_1275	816	4.83925
scaffold_1	22162911	22164388	-	Egrandis_v1_0.038822m.g	scaffold_1	22163749	22164141	H3K4me3_peak_1327	392	6.04334
scaffold_1	26268999	26272046	-	Egrandis_v1_0.047613m.g	scaffold_1	26270975	26272248	H3K4me3_peak_1656	1071	9.9764
scaffold_1	26458693	26459320	-	Egrandis_v1_0.044586m.g	scaffold_1	26458200	26459164	H3K4me3_peak_1671	471	4.05352
scaffold_1	28893428	28894669	-	Egrandis_v1_0.046407m.g	scaffold_1	28894338	28894673	H3K4me3_peak_1896	331	4.87689
scaffold_1	29684601	29686592	-	Egrandis_v1_0.020388m.g	scaffold_1	29685862	29686275	H3K4me3_peak_1947	413	4.15338
scaffold_1	30518567	30519489	-	Egrandis_v1_0.030855m.g	scaffold_1	30518204	30519456	H3K4me3_peak_2053	889	6.30996
scaffold_1	38681703	38682670	-	Egrandis_v1_0.030072m.g	scaffold_1	38681894	38682792	H3K4me3_peak_3132	776	7.62013
scaffold_2	5080141	5082531	+	Egrandis_v1_0.053626m.g	scaffold_2	5080399	5080671	H3K4me3_peak_12396	272	3.95602
scaffold_2	7335853	7337402	-	Egrandis_v1_0.052460m.g	scaffold_2	7335964	7337360	H3K4me3_peak_12633	1396	8.86389
scaffold_2	9915743	9917409	-	Egrandis_v1_0.055196m.g	scaffold_2	9916994	9917935	H3K4me3_peak_12839	415	6.75103
scaffold_2	11142466	11145708	+	Egrandis_v1_0.006823m.g	scaffold_2	11144661	11145043	H3K4me3_peak_12925	382	4.03629
scaffold_2	11142466	11145708	+	Egrandis_v1_0.006823m.g	scaffold_2	11145257	11145719	H3K4me3_peak_12926	451	6.14099
scaffold_2	27526105	27527235	-	Egrandis_v1_0.029176m.g	scaffold_2	27526423	27527439	H3K4me3_peak_13594	812	6.73853
scaffold_2	27852223	27852513	+	Egrandis_v1_0.048543m.g	scaffold_2	27851776	27852350	H3K4me3_peak_13609	127	4.81136
scaffold_2	30047474	30050735	+	Egrandis_v1_0.029082m.g	scaffold_2	30047734	30048670	H3K4me3_peak_13679	936	6.82962
scaffold_2	40182929	40183707	-	Egrandis_v1_0.037295m.g	scaffold_2	40182847	40184270	H3K4me3_peak_14094	778	5.93467
scaffold_2	40959186	40959923	+	Egrandis_v1_0.035953m.g	scaffold_2	40959764	40960176	H3K4me3_peak_14122	159	5.1423
scaffold_2	43851725	43852517	+	Egrandis_v1_0.053542m.g	scaffold_2	43851649	43852387	H3K4me3_peak_14393	662	10.6256
scaffold_2	47888357	47888839	+	Egrandis_v1_0.041954m.g	scaffold_2	47888662	47889016	H3K4me3_peak_14877	177	7.13978
scaffold_2	56121219	56126749	-	Egrandis_v1_0.040134m.g	scaffold_2	56126050	56127083	H3K4me3_peak_15427	699	3.9763
scaffold_2	59599852	59602857	-	Egrandis_v1_0.043708m.g	scaffold_2	59601444	59602833	H3K4me3_peak_15951	1389	5.93757
scaffold_2	60191386	60193493	-	Egrandis_v1_0.043274m.g	scaffold_2	60192009	60193200	H3K4me3_peak_16057	1191	7.35357
scaffold_2	62414717	62415087	+	Egrandis_v1_0.052687m.g	scaffold_2	62414257	62414826	H3K4me3_peak_16512	109	4.02302
scaffold_3	2384392	2385077	-	Egrandis_v1_0.030918m.g	scaffold_3	2383509	2384831	H3K4me3_peak_17271	439	6.14393
scaffold_3	4900147	4902222	-	Egrandis_v1_0.042717m.g	scaffold_3	4901130	4901995	H3K4me3_peak_17536	865	4.45822
scaffold_3	11608485	11610007	+	Egrandis_v1_0.026431m.g	scaffold_3	11609257	11609996	H3K4me3_peak_17926	739	6.48779
scaffold_3	13681705	13683112	+	Egrandis_v1_0.014956m.g	scaffold_3	13681625	13682007	H3K4me3_peak_18193	302	6.27898
scaffold_3	13681705	13683112	+	Egrandis_v1_0.014956m.g	scaffold_3	13682827	13683262	H3K4me3_peak_18194	285	6.04334
scaffold_3	14405574	14406304	+	Egrandis_v1_0.036393m.g	scaffold_3	14405712	14406580	H3K4me3_peak_18294	592	4.63495
scaffold_3	14657157	14659345	+	Egrandis_v1_0.045058m.g	scaffold_3	14657293	14658047	H3K4me3_peak_18338	754	7.96827
scaffold_3	21777116	21780787	+	Egrandis_v1_0.052020m.g	scaffold_3	21778183	21778897	H3K4me3_peak_18776	714	6.12355
scaffold_3	23572252	23573461	+	Egrandis_v1_0.044418m.g	scaffold_3	23572569	23573020	H3K4me3_peak_18867	451	10.5609
scaffold_3	24132555	24133501	+	Egrandis_v1_0.050973m.g	scaffold_3	24132861	24133652	H3K4me3_peak_18882	640	6.51995
scaffold_3	26713780	26720577	+	Egrandis_v1_0.054572m.g	scaffold_3	26714137	26714574	H3K4me3_peak_18953	437	4.06989
scaffold_3	27404553	27406297	+	Egrandis_v1_0.054918m.g	scaffold_3	27406286	27407517	H3K4me3_peak_18976	11	5.69238
scaffold_3	28826572	28826994	+	Egrandis_v1_0.037166m.g	scaffold_3	28826741	28827669	H3K4me3_peak_19052	253	7.05388
scaffold_3	29124112	29125275	+	Egrandis_v1_0.023384m.g	scaffold_3	29124338	29125041	H3K4me3_peak_19082	703	3.96863
scaffold_3	31290746	31297068	+	Egrandis_v1_0.003274m.g	scaffold_3	31294734	31295779	H3K4me3_peak_19170	1045	9.86138
scaffold_3	43979329	43980295	-	Egrandis_v1_0.050573m.g	scaffold_3	43979183	43979985	H3K4me3_peak_19535	656	4.60329
scaffold_3	44032737	44033754	-	Egrandis_v1_0.049099m.g	scaffold_3	44032461	44033354	H3K4me3_peak_19536	617	4.60795
scaffold_3	54430679	54431669	-	Egrandis_v1_0.023913m.g	scaffold_3	54431475	54431992	H3K4me3_peak_19963	194	3.87609
scaffold_3	57159609	57160898	-	Egrandis_v1_0.022337m.g	scaffold_3	57159008	57159814	H3K4me3_peak_20104	205	5.56556
scaffold_3	68171672	68173604	-	Egrandis_v1_0.022132m.g	scaffold_3	68173112	68173534	H3K4me3_peak_20557	422	6.85865
scaffold_3	69580623	69583466	+	Egrandis_v1_0.051808m.g	scaffold_3	69580908	69581535	H3K4me3_peak_20578	627	4.60795
scaffold_3	71678752	71679565	+	Egrandis_v1_0.037267m.g	scaffold_3	71677963	71678755	H3K4me3_peak_20754	3	10.7745
scaffold_3	71678752	71679565	+	Egrandis_v1_0.037267m.g	scaffold_3	71678843	71679507	H3K4me3_peak_20755	664	8.42798
scaffold_3	72781373	72782315	-	Egrandis_v1_0.032507m.g	scaffold_3	72781250	72782317	H3K4me3_peak_20823	942	7.15517
scaffold_3	79749106	79749932	-	Egrandis_v1_0.052671m.g	scaffold_3	79749748	79750398	H3K4me3_peak_21243	184	5.57359
scaffold_4	2635202	2635621	-	Egrandis_v1_0.047566m.g	scaffold_4	2634851	2635293	H3K4me3_peak_21722	91	3.80161
scaffold_4	17512660	17516604	-	Egrandis_v1_0.010543m.g	scaffold_4	17515186	17515583	H3K4me3_peak_22306	397	4.81136
scaffold_4	17512660	17516604	-	Egrandis_v1_0.010543m.g	scaffold_4	17515653	17516097	H3K4me3_peak_22307	444	6.89098
scaffold_4	21654261	21655897	+	Egrandis_v1_0.012132m.g	scaffold_4	21654111	21654939	H3K4me3_peak_22500	678	5.73322
scaffold_4	33071723	33074321	+	Egrandis_v1_0.027918m.g	scaffold_4	33072698	33073325	H3K4me3_peak_23105	627	4.61637
scaffold_4	34753393	34755634	+	Egrandis_v1_0.037942m.g	scaffold_4	34753749	34754169	H3K4me3_peak_23289	420	6.75452
scaffold_4	37279361	37280212	+	Egrandis_v1_0.024363m.g	scaffold_4	37278805	37279780	H3K4me3_peak_23712	419	9.06081
scaffold_4	38580037	38582077	-	Egrandis_v1_0.037948m.g	scaffold_4	38580638	38581909	H3K4me3_peak_23820	1271	6.65053
scaffold_4	39759944	39762159	+	Egrandis_v1_0.041503m.g	scaffold_4	39760161	39760699	H3K4me3_peak_23920	538	4.23806
scaffold_5	6475915	6486386	+	Egrandis_v1_0.022144m.g	scaffold_5	6476064	6477196	H3K4me3_peak_25211	1132	9.12831
scaffold_5	10764147	10768765	-	Egrandis_v1_0.038761m.g	scaffold_5	10768053	10768355	H3K4me3_peak_25434	302	5.54858
scaffold_5	12614039	12617347	+	Egrandis_v1_0.026571m.g	scaffold_5	12615497	12616088	H3K4me3_peak_25617	591	4.1316
scaffold_5	14433893	14435791	+	Egrandis_v1_0.044872m.g	scaffold_5	14434373	14434850	H3K4me3_peak_25709	477	5.0305
scaffold_5	17837728	17841979	+	Egrandis_v1_0.029320m.g	scaffold_5	17838521	17839083	H3K4me3_peak_25920	562	5.91039
scaffold_5	23196191	23203400	+	Egrandis_v1_0.006069m.g	scaffold_5	23196580	23197721	H3K4me3_peak_26121	1141	5.30981
scaffold_5	27779721	27780811	-	Egrandis_v1_0.040623m.g	scaffold_5	27780284	27780580	H3K4me3_peak_26227	296	4.37439
scaffold_5	28740119	28743840	-	Egrandis_v1_0.046534m.g	scaffold_5	28742589	28743729	H3K4me3_peak_26243	1140	8.19555
scaffold_5	52933929	52938158	-	Egrandis_v1_0.055278m.g	scaffold_5	52937739	52938604	H3K4me3_peak_26785	419	6.96809
scaffold_5	54284812	54285321	+	Egrandis_v1_0.052435m.g	scaffold_5	54284743	54285722	H3K4me3_peak_26821	509	4.87988
scaffold_5	54385718	54389297	-	Egrandis_v1_0.006616m.g	scaffold_5	54388390	54389187	H3K4me3_peak_26832	797	6.3506
scaffold_5	54499681	54501921	-	Egrandis_v1_0.050928m.g	scaffold_5	54500734	54501743	H3K4me3_peak_26836	1009	7.49634
scaffold_5	59646097	59649463	+	Egrandis_v1_0.038148m.g	scaffold_5	59646219	59646805	H3K4me3_peak_27054	586	4.56822
scaffold_5	60530265	60534361	+	Egrandis_v1_0.055237m.g	scaffold_5	60530577	60531132	H3K4me3_peak_27103	555	4.79029
scaffold_5	60530265	60534361	+	Egrandis_v1_0.055237m.g	scaffold_5	60531286	60531608	H3K4me3_peak_27104	322	3.49296
scaffold_5	66654358	66655221	+	Egrandis_v1_0.037814m.g	scaffold_5	66653857	66654561	H3K4me3_peak_27235	203	4.52665
scaffold_6	3951292	3953122	-	Egrandis_v1_0.032299m.g	scaffold_6	3951803	3953034	H3K4me3_peak_28080	1231	4.94656
scaffold_6	10076343	10079121	-	Egrandis_v1_0.055086m.g	scaffold_6	10077959	10078883	H3K4me3_peak_28541	924	5.68356
scaffold_6	12289014	12291197	-	Egrandis_v1_0.041137m.g	scaffold_6	12290275	12290955	H3K4me3_peak_28622	680	3.94634
scaffold_6	12883216	12888367	-	Egrandis_v1_0.022524m.g	scaffold_6	12887765	12888126	H3K4me3_peak_28651	361	3.76267
scaffold_6	13533483	13534441	+	Egrandis_v1_0.038339m.g	scaffold_6	13533080	13534183	H3K4me3_peak_28721	700	8.86617
scaffold_6	13533483	13534441	+	Egrandis_v1_0.038339m.g	scaffold_6	13534410	13534726	H3K4me3_peak_28722	31	4.23385
scaffold_6	17141466	17143931	-	Egrandis_v1_0.046770m.g	scaffold_6	17141870	17142598	H3K4me3_peak_29014	728	7.68635
scaffold_6	21696945	21698712	-	Egrandis_v1_0.022033m.g	scaffold_6	21697337	21698118	H3K4me3_peak_29473	781	10.7572
scaffold_6	22001353	22005074	+	Egrandis_v1_0.022184m.g	scaffold_6	22001312	22001738	H3K4me3_peak_29509	385	8.42532
scaffold_6	31482190	31484568	+	Egrandis_v1_0.055098m.g	scaffold_6	31482912	31484581	H3K4me3_peak_30128	1656	8.32975
scaffold_6	31606612	31608508	-	Egrandis_v1_0.025244m.g	scaffold_6	31607280	31608444	H3K4me3_peak_30142	1164	5.7151
scaffold_6	33948616	33951931	+	Egrandis_v1_0.030132m.g	scaffold_6	33949594	33950398	H3K4me3_peak_30230	804	6.26119
scaffold_6	36721063	36724670	+	Egrandis_v1_0.050422m.g	scaffold_6	36721303	36722502	H3K4me3_peak_30581	1199	3.89114
scaffold_6	38191200	38192731	-	Egrandis_v1_0.026624m.g	scaffold_6	38191881	38192814	H3K4me3_peak_30731	850	5.12825
scaffold_6	39696870	39698289	-	Egrandis_v1_0.050173m.g	scaffold_6	39697369	39698543	H3K4me3_peak_30956	920	7.96086
scaffold_6	44197890	44198970	-	Egrandis_v1_0.030162m.g	scaffold_6	44198697	44199126	H3K4me3_peak_31792	273	8.75085
scaffold_6	48658796	48660565	-	Egrandis_v1_0.051849m.g	scaffold_6	48660504	48662082	H3K4me3_peak_32521	61	3.48962
scaffold_6	49309702	49312175	+	Egrandis_v1_0.053528m.g	scaffold_6	49309702	49311148	H3K4me3_peak_32600	1446	5.27985
scaffold_6	49428851	49431755	+	Egrandis_v1_0.047868m.g	scaffold_6	49428852	49430017	H3K4me3_peak_32633	1165	5.2468
scaffold_6	49599381	49601928	-	Egrandis_v1_0.051176m.g	scaffold_6	49600222	49601186	H3K4me3_peak_32657	964	8.68787
scaffold_6	50207511	50208479	-	Egrandis_v1_0.054886m.g	scaffold_6	50207059	50208227	H3K4me3_peak_32721	716	4.90509
scaffold_6	52749287	52752287	-	Egrandis_v1_0.055219m.g	scaffold_6	52750448	52751079	H3K4me3_peak_32919	631	2.6988
scaffold_7	10575949	10576630	+	Egrandis_v1_0.040913m.g	scaffold_7	10574960	10575988	H3K4me3_peak_33534	39	5.09248
scaffold_7	12038309	12042212	+	Egrandis_v1_0.032595m.g	scaffold_7	12038236	12038808	H3K4me3_peak_33630	499	6.98047
scaffold_7	12193478	12194985	+	Egrandis_v1_0.017415m.g	scaffold_7	12193720	12194390	H3K4me3_peak_33652	670	4.69074
scaffold_7	13666197	13671166	+	Egrandis_v1_0.031081m.g	scaffold_7	13666156	13667081	H3K4me3_peak_33715	884	6.59639
scaffold_7	13830340	13833213	+	Egrandis_v1_0.046756m.g	scaffold_7	13830522	13831464	H3K4me3_peak_33731	942	7.47407
scaffold_7	15632714	15635819	+	Egrandis_v1_0.042357m.g	scaffold_7	15632390	15634020	H3K4me3_peak_33824	1306	8.17855
scaffold_7	25015549	25024095	-	Egrandis_v1_0.009956m.g	scaffold_7	25022997	25023696	H3K4me3_peak_34200	699	6.66513
scaffold_7	32495259	32496730	-	Egrandis_v1_0.024875m.g	scaffold_7	32496373	32496764	H3K4me3_peak_34443	357	9.52442
scaffold_7	48350910	48355030	+	Egrandis_v1_0.039146m.g	scaffold_7	48351142	48351548	H3K4me3_peak_35937	406	7.68932
scaffold_7	49054666	49055697	-	Egrandis_v1_0.047325m.g	scaffold_7	49055005	49055613	H3K4me3_peak_36035	608	5.4732
scaffold_7	50546958	50547697	+	Egrandis_v1_0.034343m.g	scaffold_7	50546668	50547132	H3K4me3_peak_36322	174	12.7945
scaffold_7	50546958	50547697	+	Egrandis_v1_0.034343m.g	scaffold_7	50547398	50547971	H3K4me3_peak_36323	299	5.23337
scaffold_8	12513682	12514020	-	Egrandis_v1_0.048699m.g	scaffold_8	12513313	12514033	H3K4me3_peak_37732	338	6.20793
scaffold_8	13064630	13066339	+	Egrandis_v1_0.015392m.g	scaffold_8	13066018	13066926	H3K4me3_peak_37780	321	5.61325
scaffold_8	21261775	21265013	-	Egrandis_v1_0.050228m.g	scaffold_8	21263071	21263428	H3K4me3_peak_38375	357	4.96879
scaffold_8	21881523	21884766	+	Egrandis_v1_0.040718m.g	scaffold_8	21882489	21883015	H3K4me3_peak_38390	526	6.69084
scaffold_8	22871630	22873398	+	Egrandis_v1_0.045926m.g	scaffold_8	22871581	22872649	H3K4me3_peak_38412	1019	7.6618
scaffold_8	23018870	23020865	+	Egrandis_v1_0.038742m.g	scaffold_8	23018799	23019528	H3K4me3_peak_38418	658	6.45088
scaffold_8	46030083	46031425	-	Egrandis_v1_0.023789m.g	scaffold_8	46030527	46031291	H3K4me3_peak_39460	764	7.80791
scaffold_8	49832586	49834345	+	Egrandis_v1_0.053598m.g	scaffold_8	49832565	49832866	H3K4me3_peak_39746	280	5.15832
scaffold_8	51145394	51147509	-	Egrandis_v1_0.040444m.g	scaffold_8	51146914	51147281	H3K4me3_peak_39838	367	4.33248
scaffold_8	51599139	51606132	+	Egrandis_v1_0.015721m.g	scaffold_8	51599562	51600033	H3K4me3_peak_39856	471	6.62944
scaffold_8	52536397	52539969	-	Egrandis_v1_0.045972m.g	scaffold_8	52538895	52540005	H3K4me3_peak_39931	1074	4.58667
scaffold_8	53850656	53852874	-	Egrandis_v1_0.027555m.g	scaffold_8	53852282	53852671	H3K4me3_peak_40060	389	6.27395
scaffold_8	53895356	53896012	-	Egrandis_v1_0.045527m.g	scaffold_8	53894739	53895570	H3K4me3_peak_40070	214	6.59955
scaffold_8	54773465	54777300	+	Egrandis_v1_0.023756m.g	scaffold_8	54773364	54774343	H3K4me3_peak_40155	878	7.5657
scaffold_8	55151963	55154050	-	Egrandis_v1_0.039106m.g	scaffold_8	55153496	55154078	H3K4me3_peak_40185	554	4.35637
scaffold_8	55255316	55256769	-	Egrandis_v1_0.030332m.g	scaffold_8	55255955	55256554	H3K4me3_peak_40192	599	7.01958
scaffold_8	55311812	55315059	+	Egrandis_v1_0.050108m.g	scaffold_8	55311639	55312480	H3K4me3_peak_40195	668	5.90655
scaffold_8	68471408	68473608	+	Egrandis_v1_0.046642m.g	scaffold_8	68472576	68473009	H3K4me3_peak_41258	433	4.53271
scaffold_9	1040952	1046968	+	Egrandis_v1_0.042152m.g	scaffold_9	1041117	1041760	H3K4me3_peak_41770	643	4.11961
scaffold_9	2195075	2196075	+	Egrandis_v1_0.054573m.g	scaffold_9	2195416	2196522	H3K4me3_peak_41814	659	4.94656
scaffold_9	3090652	3094349	+	Egrandis_v1_0.051441m.g	scaffold_9	3090761	3091355	H3K4me3_peak_41855	594	6.60462
scaffold_9	9622749	9623972	+	Egrandis_v1_0.046175m.g	scaffold_9	9623616	9624298	H3K4me3_peak_42161	356	5.94902
scaffold_9	9828798	9833920	+	Egrandis_v1_0.021150m.g	scaffold_9	9829126	9829616	H3K4me3_peak_42164	490	7.97603
scaffold_9	10256110	10266449	+	Egrandis_v1_0.004590m.g	scaffold_9	10256391	10257008	H3K4me3_peak_42178	617	5.36132
scaffold_9	14326231	14326773	-	Egrandis_v1_0.049313m.g	scaffold_9	14326144	14326523	H3K4me3_peak_42344	292	9.04527
scaffold_9	16480756	16483929	+	Egrandis_v1_0.054373m.g	scaffold_9	16481015	16482230	H3K4me3_peak_42448	1215	4.49582
scaffold_9	20271437	20274022	-	Egrandis_v1_0.051798m.g	scaffold_9	20273678	20274433	H3K4me3_peak_42564	344	10.0363
scaffold_9	23600473	23601512	+	Egrandis_v1_0.026030m.g	scaffold_9	23599741	23600973	H3K4me3_peak_42950	500	3.91485
scaffold_9	23600473	23601512	+	Egrandis_v1_0.026030m.g	scaffold_9	23601166	23601547	H3K4me3_peak_42951	346	6.77397
scaffold_9	24926704	24927070	+	Egrandis_v1_0.053353m.g	scaffold_9	24926336	24926711	H3K4me3_peak_43151	7	6.91106
scaffold_9	25415705	25416751	-	Egrandis_v1_0.044741m.g	scaffold_9	25415361	25416567	H3K4me3_peak_43271	862	6.47129
scaffold_9	26950557	26951464	-	Egrandis_v1_0.026400m.g	scaffold_9	26950990	26951692	H3K4me3_peak_43491	474	5.2115
scaffold_9	31535552	31536742	-	Egrandis_v1_0.044054m.g	scaffold_9	31536741	31537423	H3K4me3_peak_44064	1	6.09658
scaffold_9	38910476	38915760	-	Egrandis_v1_0.051159m.g	scaffold_9	38912216	38912994	H3K4me3_peak_44846	778	5.37594
scaffold_10	1068434	1073942	-	Egrandis_v1_0.019866m.g	scaffold_10	1072174	1072587	H3K4me3_peak_3460	413	6.50823
scaffold_10	2547182	2548636	-	Egrandis_v1_0.043662m.g	scaffold_10	2547159	2547923	H3K4me3_peak_3711	741	5.71211
scaffold_10	7159107	7159784	+	Egrandis_v1_0.042203m.g	scaffold_10	7159533	7160031	H3K4me3_peak_4276	251	4.7291
scaffold_10	7363818	7366250	-	Egrandis_v1_0.049783m.g	scaffold_10	7364301	7365015	H3K4me3_peak_4320	714	5.83559
scaffold_10	11969661	11969993	+	Egrandis_v1_0.040224m.g	scaffold_10	11969092	11969787	H3K4me3_peak_4856	126	7.95006
scaffold_10	12654940	12655753	-	Egrandis_v1_0.026377m.g	scaffold_10	12655298	12656617	H3K4me3_peak_4937	455	4.55171
scaffold_10	26395225	26396776	+	Egrandis_v1_0.015015m.g	scaffold_10	26394693	26395501	H3K4me3_peak_5809	276	4.57336
scaffold_10	26725542	26728190	-	Egrandis_v1_0.025619m.g	scaffold_10	26726737	26727444	H3K4me3_peak_5881	707	4.79674
scaffold_10	27265245	27267624	-	Egrandis_v1_0.022229m.g	scaffold_10	27266061	27266993	H3K4me3_peak_5956	932	7.85536
scaffold_10	28124010	28127138	-	Egrandis_v1_0.039204m.g	scaffold_10	28126314	28126666	H3K4me3_peak_6080	352	10.3893
scaffold_10	35290935	35292070	-	Egrandis_v1_0.042235m.g	scaffold_10	35291937	35292568	H3K4me3_peak_6674	133	4.07706
scaffold_11	573822	574391	+	Egrandis_v1_0.053852m.g	scaffold_11	573187	574222	H3K4me3_peak_7241	400	6.90406
scaffold_11	3848447	3851977	+	Egrandis_v1_0.019205m.g	scaffold_11	3850849	3851921	H3K4me3_peak_7624	1072	5.99605
scaffold_11	5498290	5500138	+	Egrandis_v1_0.038122m.g	scaffold_11	5498306	5498585	H3K4me3_peak_7812	279	4.87014
scaffold_11	8164247	8170773	+	Egrandis_v1_0.052337m.g	scaffold_11	8166910	8167237	H3K4me3_peak_7918	327	6.26119
scaffold_11	10970168	10971350	+	Egrandis_v1_0.023309m.g	scaffold_11	10968858	10970930	H3K4me3_peak_8108	762	7.70146
scaffold_11	21564045	21566387	-	Egrandis_v1_0.038875m.g	scaffold_11	21564502	21564858	H3K4me3_peak_9011	356	7.04885
scaffold_11	28582764	28584445	+	Egrandis_v1_0.048937m.g	scaffold_11	28582744	28584171	H3K4me3_peak_9402	1407	6.27507
scaffold_11	33269877	33271038	+	Egrandis_v1_0.044291m.g	scaffold_11	33270276	33271184	H3K4me3_peak_9941	762	5.64326
scaffold_11	40501478	40503833	+	Egrandis_v1_0.021272m.g	scaffold_11	40503674	40504394	H3K4me3_peak_10651	159	4.18714
scaffold_11	42325326	42326856	+	Egrandis_v1_0.042045m.g	scaffold_11	42325421	42325900	H3K4me3_peak_10839	479	5.95437
scaffold_11	44910575	44911859	+	Egrandis_v1_0.024400m.g	scaffold_11	44909615	44910663	H3K4me3_peak_11164	88	4.96139
scaffold_12	699336	702664	-	Egrandis_v1_0.023103m.g	scaffold_12	701802	702529	H3K4me3_peak_11322	727	4.55075
scaffold_26	247887	248846	-	Egrandis_v1_0.030175m.g	scaffold_26	248488	248949	H3K4me3_peak_17099	358	6.60447
scaffold_39	142982	144195	+	Egrandis_v1_0.040327m.g	scaffold_39	142334	143106	H3K4me3_peak_21563	124	4.29699
scaffold_60	48873	56823	-	Egrandis_v1_0.042964m.g	scaffold_60	55362	56005	H3K4me3_peak_33066	643	6.62283
scaffold_63	81349	82478	+	Egrandis_v1_0.028069m.g	scaffold_63	81514	82537	H3K4me3_peak_33089	964	6.59193
scaffold_72	12356	13884	+	Egrandis_v1_0.038864m.g	scaffold_72	12284	12806	H3K4me3_peak_36572	450	8.47612
scaffold_72	12356	13884	+	Egrandis_v1_0.038864m.g	scaffold_72	13080	13612	H3K4me3_peak_36573	532	4.57014
scaffold_120	98633	99653	+	Egrandis_v1_0.025801m.g	scaffold_120	99252	99593	H3K4me3_peak_11351	341	6.25686
scaffold_124	3014	7658	-	Egrandis_v1_0.048842m.g	scaffold_124	6849	7481	H3K4me3_peak_11382	632	3.85285
scaffold_124	81757	86974	-	Egrandis_v1_0.023975m.g	scaffold_124	85997	86779	H3K4me3_peak_11389	782	3.5608
scaffold_180	3339	11708	-	Egrandis_v1_0.048362m.g	scaffold_180	10556	11197	H3K4me3_peak_11901	641	10.1718
scaffold_665	9621	10403	-	Egrandis_v1_0.052740m.g	scaffold_665	9202	9893	H3K4me3_peak_33142	272	9.8071
scaffold_715	7087	10559	-	Egrandis_v1_0.023129m.g	scaffold_715	9677	10350	H3K4me3_peak_36565	673	5.84218
scaffold_913	13423	15299	+	Egrandis_v1_0.034427m.g	scaffold_913	13250	13988	H3K4me3_peak_44867	565	5.46878
scaffold_1492	47	1054	-	Egrandis_v1_0.027066m.g	scaffold_1492	147	671	H3K4me3_peak_11640	524	6.76612
scaffold_1492	47	1054	-	Egrandis_v1_0.027066m.g	scaffold_1492	748	1082	H3K4me3_peak_11641	306	6.89562
scaffold_1637	921	1469	-	Egrandis_v1_0.051130m.g	scaffold_1637	318	1010	H3K4me3_peak_11757	89	6.9563
scaffold_1732	2189	5506	-	Egrandis_v1_0.017138m.g	scaffold_1732	3958	4630	H3K4me3_peak_11850	672	4.55704
scaffold_1747	6507	6999	-	Egrandis_v1_0.032576m.g	scaffold_1747	6249	7012	H3K4me3_peak_11863	492	7.66209
scaffold_1906	232	1344	-	Egrandis_v1_0.040695m.g	scaffold_1906	645	1323	H3K4me3_peak_11969	678	7.60997
scaffold_2080	669	4281	-	Egrandis_v1_0.010238m.g	scaffold_2080	4269	5929	H3K4me3_peak_16856	12	4.23389
scaffold_2218	2297	2734	-	Egrandis_v1_0.053460m.g	scaffold_2218	794	2550	H3K4me3_peak_16906	253	4.45711
scaffold_2516	3738	5831	-	Egrandis_v1_0.024241m.g	scaffold_2516	5340	5967	H3K4me3_peak_17054	491	4.73755
scaffold_2618	101	661	-	Egrandis_v1_0.054719m.g	scaffold_2618	111	1253	H3K4me3_peak_17109	550	7.29967
scaffold_3129	148	2832	-	Egrandis_v1_0.050339m.g	scaffold_3129	1606	2370	H3K4me3_peak_21284	764	9.65386
scaffold_3392	2603	3575	+	Egrandis_v1_0.047477m.g	scaffold_3392	2586	4035	H3K4me3_peak_21369	972	5.89165
scaffold_4144	29	2740	+	Egrandis_v1_0.052735m.g	scaffold_4144	0	707	H3K4me3_peak_24206	678	5.29824
